# Supplementary material for: Tissue factor-dependent colitogenic CD4+ T cell thrombogenicity is regulated by activated protein C signalling
Source: Nat Commun. 2025 Feb 16;16:1677. doi: 10.1038/s41467-025-57001-7 (PMC11830781; doi:10.1038/s41467-025-57001-7)
Supplement: Supplementary file 4 — Source Data [file 41467_2025_57001_MOESM4_ESM.xlsx]

## Sheet: Figure 1a
GSE57945_Hemostasis_RPKM
GMNumber	Description	variable	Group	PROCR	PROC	F2	F2R	F2RL1	THBD	PROS1	F5	F7	F10	F3	F4
GSM1598415	CD Male with No Microscopic or Macroscopic inflammation and No Deep Ulcer	CCFA_Risk_008	cCD	12.0255	0.933555	0	14.7079	33.2019	3.56566	11.7295	0.223752	0.215602	3.16459	22.646
GSM1598419	CD Female with Microscopic inflammation and No Deep Ulcer	CCFA_Risk_012	cCD	12.0911	0.277745	0	14.835	29.2785	2.15624	12.0743	0.38825	0.177269	5.04377	17.814
GSM1598460	CD Female with Microscopic inflammation and No Deep Ulcer	CCFA_Risk_053	cCD	9.10544	0.408272	0	16.254	20.117	6.52951	12.3877	0.689338	0.155106	2.04992	18.4863
GSM1598467	CD Male with Microscopic inflammation and No Deep Ulcer	CCFA_Risk_060	cCD	11.812	0.108528	0.0355281	12.7775	41.1477	3.89256	13.5391	0.367988	0.273772	6.54353	21.4244
GSM1598478	CD Male with No Microscopic or Macroscopic inflammation and No Deep Ulcer	CCFA_Risk_071	cCD	11.5112	0.754153	0	8.21348	35.3212	2.39813	10.3886	0.288197	0.184335	3.86522	30.165
GSM1598498	CD Male with Microscopic inflammation and No Deep Ulcer	CCFA_Risk_091	cCD	12.8795	0.500322	0	14.2366	46.6158	2.62764	14.4163	0.24943	0.132189	8.22713	16.4653
GSM1598501	CD Female with No Microscopic or Macroscopic inflammation and No Deep Ulcer	CCFA_Risk_094	cCD	17.1943	1.72787	0	17.3694	47.7746	16.1716	22.8472	0.264629	0.125968	6.3989	60.8776
GSM1598504	CD Female with Microscopic inflammation and No Deep Ulcer	CCFA_Risk_097	cCD	14.3114	0.181477	0	10.2612	25.3184	2.465	7.62587	0.600886	0.189177	4.21717	10.1838
GSM1598507	CD Female with No Microscopic or Macroscopic inflammation and No Deep Ulcer	CCFA_Risk_100	cCD	15.9972	0.381792	0	19.726	19.214	5.02605	11.9583	1.27722	0.0966972	1.68544	37.0053
GSM1598508	CD Female with Microscopic inflammation and No Deep Ulcer	CCFA_Risk_101	cCD	15.8029	0.268898	0.0293424	27.026	40.7307	4.43215	22.6813	0.481901	0.119182	1.66564	27.6112
GSM1598509	CD Female with Undetermined and No Deep Ulcer	CCFA_Risk_102	cCD	22.1072	0.435498	0.0427698	4.71805	10.3471	8.76304	3.50704	0.71179	0.0992695	1.22941	21.0201
GSM1598510	CD Male with Microscopic inflammation and No Deep Ulcer	CCFA_Risk_103	cCD	13.8938	0.342369	0.030567	14.2304	20.0345	2.6057	7.15779	0.568948	0.162468	2.18033	24.4405
GSM1598511	CD Male with Undetermined and No Deep Ulcer	CCFA_Risk_104	cCD	19.2878	0.320232	0	17.217	14.2074	4.86019	9.98047	1.10189	0.175645	0.71149	32.6389
GSM1598544	CD Male with Microscopic inflammation and No Deep Ulcer	CCFA_Risk_137	cCD	21.4948	0.0988169	0	25.8079	31.5912	5.20882	14.6315	0.757958	0.0187706	1.34038	48.035
GSM1598563	CD Female with No Microscopic or Macroscopic inflammation and No Deep Ulcer	CCFA_Risk_156	cCD	15.1835	1.57052	0	9.25841	29.7492	2.28681	10.0987	0.286902	0.353093	6.07774	21.4094
GSM1598564	CD Female with Microscopic inflammation and No Deep Ulcer	CCFA_Risk_157	cCD	14.8291	0.198953	0	12.9102	12.6895	3.06823	7.40845	0.566915	0.113376	1.24809	28.0329
GSM1598565	CD Female with No Microscopic or Macroscopic inflammation and No Deep Ulcer	CCFA_Risk_158	cCD	15.02	0.144275	0.0275811	15.7143	37.617	9.78964	11.4092	0.410696	0.112028	2.46623	29.4255
GSM1598566	CD Female with Microscopic inflammation and No Deep Ulcer	CCFA_Risk_159	cCD	14.7411	0.0762537	0	14.682	32.6832	3.4346	9.28829	0.598558	0.216418	2.22142	28.4838
GSM1598567	CD Male with Microscopic inflammation and No Deep Ulcer	CCFA_Risk_160	cCD	9.84005	0.486162	0	11.7671	24.1363	2.2456	5.635	0.576448	0.349488	3.52043	22.1637
GSM1598568	CD Female with Microscopic inflammation and No Deep Ulcer	CCFA_Risk_161	cCD	12.1821	0.155623	0	14.6485	10.9983	6.93335	12.7142	0.554609	0	3.74238	17.2093
GSM1598569	CD Female with Microscopic inflammation and No Deep Ulcer	CCFA_Risk_162	cCD	15.75	0.47221	0	11.727	28.7619	3.84347	11.91	0.260226	0.168184	2.59021	24.2295
GSM1598571	CD Female with No Microscopic or Macroscopic inflammation and No Deep Ulcer	CCFA_Risk_164	cCD	14.4173	0.366765	0.114712	10.4122	22.2995	2.24929	10.7863	0.443777	0.349673	3.4602	18.6498
GSM1598591	CD Male with Microscopic inflammation and No Deep Ulcer	CCFA_Risk_184	cCD	14.5881	0.394432	0	14.0304	20.5621	3.28282	12.7164	0.494298	0.16347	3.82406	14.0957
GSM1598599	CD Male with Undetermined and No Deep Ulcer	CCFA_Risk_192	cCD	21.1459	0.376675	0.0299295	20.0407	36.678	6.71231	6.70174	0.334249	0.0173667	1.35739	54.2171
GSM1598601	CD Female with No Microscopic or Macroscopic inflammation and No Deep Ulcer	CCFA_Risk_194	cCD	19.9638	0.222379	0	9.84619	7.99384	4.8267	7.31818	0.789095	0.147846	2.13985	19.71
GSM1598602	CD Male with No Microscopic or Macroscopic inflammation and No Deep Ulcer	CCFA_Risk_195	cCD	12.0228	1.05592	0	7.15895	12.2607	1.85636	6.44184	0.289013	0.275153	6.82482	11.2463
GSM1598605	CD Male with No Microscopic or Macroscopic inflammation and No Deep Ulcer	CCFA_Risk_198	cCD	13.8097	1.66175	0	13.9958	30.6763	2.08728	12.0855	0.237121	0.251332	3.65061	29.8936
GSM1598613	CD Female with No Microscopic or Macroscopic inflammation and No Deep Ulcer	CCFA_Risk_206	cCD	17.9264	0.188219	0	26.1427	24.7825	3.26207	12.2827	0.428739	0.085807	0.983962	29.0467
GSM1598622	CD Male with No Microscopic or Macroscopic inflammation and No Deep Ulcer	CCFA_Risk_215	cCD	11.4296	0.786833	0.0364157	11.4573	39.4169	1.63383	9.88636	0.175433	0.422607	6.11694	23.6057
GSM1598627	CD Male with No Microscopic or Macroscopic inflammation and No Deep Ulcer	CCFA_Risk_220	cCD	13.1617	0.744448	0	15.5628	22.9615	4.42743	12.2293	0.522225	0.202015	3.18756	22.3548
GSM1598660	CD Male with No Microscopic or Macroscopic inflammation and No Deep Ulcer	CCFA_Risk_253	cCD	15.2651	0.971793	0.0367072	9.77767	38.5614	3.51341	11.1714	0.321523	0.509911	4.36749	21.5037
GSM1598672	CD Male with Microscopic inflammation and No Deep Ulcer	CCFA_Risk_265	cCD	26.1904	0.18518	0	15.0026	9.4599	23.0368	7.7496	3.4284	0.050702	1.3613	29.3151
GSM1598673	CD Male with Microscopic inflammation and No Deep Ulcer	CCFA_Risk_266	cCD	11.6423	0.99101	0	10.942	31.1955	2.7091	8.9868	0.36319	0.10238	7.4011	23.0668
GSM1598677	CD Male with No Microscopic or Macroscopic inflammation and No Deep Ulcer	CCFA_Risk_270	cCD	11.852	0.69647	0	9.5634	26.2718	1.9606	6.0221	0.29956	0	2.5487	42.1039
GSM1598678	CD Male with No Microscopic or Macroscopic inflammation and No Deep Ulcer	CCFA_Risk_271	cCD	11.7998	0.23812	0	4.384	23.2731	1.0725	5.7527	0.22532	0.21711	6.8306	12.6551
GSM1598680	CD Male with Microscopic inflammation and No Deep Ulcer	CCFA_Risk_273	cCD	11.6856	0.63583	0.078055	12.0695	29.6856	5.3308	11.5501	0.64951	0.63408	5.3183	29.5895
GSM1598681	CD Female with No Microscopic or Macroscopic inflammation and No Deep Ulcer	CCFA_Risk_274	cCD	13.2333	0.41189	0	13.4275	51.2424	3.3084	13.419	0.42387	0.027507	2.1028	25.5825
GSM1598685	CD Male with Microscopic inflammation and No Deep Ulcer	CCFA_Risk_278	cCD	12.8573	0.55884	0.054883	10.6577	58.4723	3.3379	18.6934	0.53481	0.063692	1.8697	61.8004
GSM1598686	CD Female with Microscopic inflammation and No Deep Ulcer	CCFA_Risk_279	cCD	30.7661	0.12177	0	25.872	75.5016	11.2105	10.4705	1.0122	0.021287	0.97639	85.6401
GSM1598688	CD Male with No Microscopic or Macroscopic inflammation and No Deep Ulcer	CCFA_Risk_281	cCD	17.4645	0.17515	0	26.6423	13.8911	3.1298	9.6068	0.6908	0.099809	1.4192	32.5998
GSM1598692	CD Female with Microscopic inflammation and No Deep Ulcer	CCFA_Risk_285	cCD	17.3293	0.3497	0	17.6538	26.7714	2.7964	16.8487	0.65179	0.099642	2.4376	26.7713
GSM1598693	CD Male with Microscopic inflammation and No Deep Ulcer	CCFA_Risk_286	cCD	9.357	2.2928	0.083334	3.8915	28.8915	0.78932	1.7302	0.41515	0.50773	11.3561	13.8156
GSM1598694	CD Female with No Microscopic or Macroscopic inflammation and No Deep Ulcer	CCFA_Risk_287	cCD	10.2064	1.5969	0.12271	5.376	16.8758	1.2847	6.4179	0.28807	0.67645	5.487	13.8827
GSM1598696	CD Female with No Microscopic or Macroscopic inflammation and No Deep Ulcer	CCFA_Risk_289	cCD	10.3181	0.63024	0	10.9163	38.3503	2.2395	11.3753	0.32791	0.23171	6.4832	25.6816
GSM1598700	CD Female with Microscopic inflammation and No Deep Ulcer	CCFA_Risk_293	cCD	17.6274	0.19098	0.037511	26.7608	11.0494	8.5832	12.0865	2.2643	0.087064	1.2779	30.2683
GSM1598706	CD Male with No Microscopic or Macroscopic inflammation and No Deep Ulcer	CCFA_Risk_299	cCD	12.5468	0.89805	0.036176	13.1358	20.6119	3.7132	10.9876	0.88327	0.67172	5.9457	18.6625
GSM1598710	CD Male with Microscopic inflammation and No Deep Ulcer	CCFA_Risk_303	cCD	11.841	0.47449	0	11.9462	44.391	2.0838	12.5718	0.62881	0.18982	2.1431	19.9633
GSM1598711	CD Male with Microscopic inflammation and No Deep Ulcer	CCFA_Risk_304	cCD	13.2834	0.62985	0	12.6084	24.6722	3.0757	12.5634	0.76335	0.17822	3.0272	17.5062
GSM1598714	CD Male with Microscopic inflammation and No Deep Ulcer	CCFA_Risk_307	cCD	9.2149	0.24736	0	13.1666	7.84	3.6721	9.0927	1.7071	0.090941	2.1691	13.2987
GSM1598716	CD Female with Microscopic inflammation and No Deep Ulcer	CCFA_Risk_309	cCD	14.4803	0.29546	0	9.4131	90.4956	2.6905	8.6936	0.31135	0.1347	1.5446	27.9002
GSM1598718	CD Male with Microscopic inflammation and No Deep Ulcer	CCFA_Risk_311	cCD	14.5773	0.2827	0	17.8466	11.6204	3.76	7.0778	0.65863	0.1074	0.83747	21.3943
GSM1598719	CD Male with Microscopic inflammation and No Deep Ulcer	CCFA_Risk_312	cCD	9.9105	0.43418	0	18.2225	21.8813	4.2442	15.2085	0.75983	0.06227	3.5075	13.7558
GSM1598721	CD Male with No Microscopic or Macroscopic inflammation and No Deep Ulcer	CCFA_Risk_314	cCD	12.7694	0.32185	0	10.7837	11.9579	3.129	10.4558	0.69217	0.49783	6.6861	14.6364
GSM1598724	CD Male with Microscopic inflammation and No Deep Ulcer	CCFA_Risk_317	cCD	11.4875	0.30449	0.059808	22.7806	33.2329	5.1878	15.3411	1.1132	0.13257	1.5638	29.4214
GSM1598727	CD Female with No Microscopic or Macroscopic inflammation and No Deep Ulcer	CCFA_Risk_320	cCD	10.163	0.75447	0.038998	9.1323	41.1822	5.074	14.2872	0.47395	0.3168	7.0165	17.7402
GSM1598728	CD Female with No Microscopic or Macroscopic inflammation and No Deep Ulcer	CCFA_Risk_321	cCD	12.1925	0.40251	0	13.5539	33.8648	4.163	14.441	0.44364	0.11469	3.209	20.6135
GSM1598417	Not IBD Male	CCFA_Risk_010	Ctrl	9.85192	0.361836	0	15.447	74.9453	9.01491	12.8155	0.31126	0.366571	4.83406	22.512
GSM1598418	Not IBD Male	CCFA_Risk_011	Ctrl	10.0753	1.02043	0	11.9531	19.343	3.12705	10.3011	0.611211	0.452283	5.48237	9.76478
GSM1598421	Not IBD Female	CCFA_Risk_014	Ctrl	9.17815	0.200649	0	11.9329	11.13	4.51799	10.5438	0.673152	0.480237	5.70625	11.5129
GSM1598426	Not IBD Female	CCFA_Risk_019	Ctrl	9.29113	0.422797	0	13.5807	16.4608	3.47751	9.04661	0.955413	0.21106	2.65234	12.854
GSM1598427	Not IBD Female	CCFA_Risk_020	Ctrl	8.68648	0.876945	0	12.2808	46.5521	1.96814	12.4832	0.169341	0.0472342	7.14967	16.5362
GSM1598435	Not IBD Female	CCFA_Risk_028	Ctrl	13.4735	1.46777	0	6.19856	21.5594	3.38767	8.7783	0.171355	0.167285	8.98679	18.669
GSM1598438	Not IBD Female	CCFA_Risk_031	Ctrl	9.47318	0.710816	0	9.43957	27.7488	4.68889	11.5356	0.559165	0.511663	5.82821	12.0122
GSM1598440	Not IBD Male	CCFA_Risk_033	Ctrl	7.82701	0.356854	0.0389403	18.5211	16.4126	5.20247	11.0528	1.30891	0.278374	3.1449	17.0611
GSM1598441	Not IBD Male	CCFA_Risk_034	Ctrl	10.5407	0.85607	0	4.28703	15.9401	1.07108	7.30387	0.214787	0.379432	5.66874	14.7499
GSM1598442	Not IBD Male	CCFA_Risk_035	Ctrl	15.1262	0.626695	0	8.71562	20.5819	1.5508	6.47771	0.576407	0.660383	7.28612	19.9897
GSM1598443	Not IBD Male	CCFA_Risk_036	Ctrl	8.1738	1.20174	0.0453928	3.57614	16.5885	1.96871	6.48936	0.19383	0.342411	9.18193	12.857
GSM1598445	Not IBD Male	CCFA_Risk_038	Ctrl	10.3792	0.667543	0	10.8195	28.8045	3.47425	10.6552	0.460901	0.347973	3.38763	19.6657
GSM1598446	Not IBD Female	CCFA_Risk_039	Ctrl	10.9234	0.432802	0	13.0393	9.26067	3.38713	7.62031	0.614169	0.389669	3.73957	15.3739
GSM1598448	Not IBD Male	CCFA_Risk_041	Ctrl	10.9975	0.996215	0.108708	5.16367	14.1349	2.00511	4.77119	0.309461	0.504626	7.98555	16.4216
GSM1598449	Not IBD Male	CCFA_Risk_042	Ctrl	9.89309	0.610203	0	13.9962	15.5285	3.91085	10.9962	0.405613	0.221283	3.04731	22.8189
GSM1598451	Not IBD Male	CCFA_Risk_044	Ctrl	15.4088	1.0346	0	7.00124	30.5646	1.42747	8.78695	0.192156	0.348386	7.47373	12.7106
GSM1598461	Not IBD Male	CCFA_Risk_054	Ctrl	7.90367	0.967606	0	2.80501	9.5207	1.52644	7.54786	0.346816	0.1838	5.73286	12.5705
GSM1598462	Not IBD Male	CCFA_Risk_055	Ctrl	8.16693	0.929119	0.261577	7.09452	10.7266	1.51627	6.39498	1.54522	0.571827	6.15246	14.009
GSM1598471	Not IBD Male	CCFA_Risk_064	Ctrl	15.872	0.808031	0	13.4604	42.2492	3.87122	10.7104	0.179978	0.131562	3.37935	20.4656
GSM1598472	Not IBD Female	CCFA_Risk_065	Ctrl	9.9378	0.968858	0	10.1541	42.4072	1.9764	11.2392	0.312538	0.613461	5.06495	28.3498
GSM1598474	Not IBD Male	CCFA_Risk_067	Ctrl	12.5157	1.25625	0	10.474	36.3312	1.18588	8.52475	0.301892	0.511976	9.03659	23.1954
GSM1598479	Not IBD Female	CCFA_Risk_072	Ctrl	18.3478	2.72756	0	4.10225	12.867	1.33537	8.77933	0.189776	0.228578	5.36811	13.0605
GSM1598483	Not IBD Female	CCFA_Risk_076	Ctrl	12.4842	0.496398	0	5.0021	23.4106	2.40382	8.62683	0.17437	0.256695	3.10746	14.5488
GSM1598484	Not IBD Male	CCFA_Risk_077	Ctrl	2.4049	0	0	24.3225	4.89864	1.2108	0.72952	0.3799	0.100667	5.72565	4.48922
GSM1598485	Not IBD Male	CCFA_Risk_078	Ctrl	8.667	1.25718	0	5.05753	27.2986	0.984788	5.71008	0.198266	0.0955221	7.27324	16.2923
GSM1598486	Not IBD Male	CCFA_Risk_079	Ctrl	11.1315	1.12623	0	8.63382	40.533	2.14795	11.5098	0.233447	0.799019	6.15813	22.0969
GSM1598487	Not IBD Male	CCFA_Risk_080	Ctrl	6.74779	0.489429	0	14.2834	16.5931	2.76866	6.75264	0.789411	0.431038	4.27428	18.8987
GSM1598488	Not IBD Male	CCFA_Risk_081	Ctrl	9.85104	1.42128	0	12.6835	23.1481	2.72086	12.6177	0.842598	0.628123	3.44335	20.7195
GSM1598489	Not IBD Male	CCFA_Risk_082	Ctrl	12.6518	1.55842	0	10.7303	36.3719	3.24164	14.2388	0.279291	0.148014	3.01441	19.8848
GSM1598490	Not IBD Male	CCFA_Risk_083	Ctrl	15.5009	0.269814	0	10.5917	23.3453	2.16638	9.81935	0.336546	0.337649	4.62651	15.3746
GSM1598491	Not IBD Male	CCFA_Risk_084	Ctrl	10.8804	1.0795	0.0498669	10.8509	37.5481	2.11304	9.77004	0.393111	0.434032	5.62746	23.2515
GSM1598492	Not IBD Female	CCFA_Risk_085	Ctrl	13.2705	1.24733	0	10.5061	37.2762	2.32682	12.1428	0.203375	0.0829089	2.18034	21.1378
GSM1598493	Not IBD Female	CCFA_Risk_086	Ctrl	12.8959	1.14129	0	11.5247	29.6174	3.39997	10.5741	0.358899	0.460171	4.10553	22.1249
GSM1598494	Not IBD Female	CCFA_Risk_087	Ctrl	10.7863	1.52998	0.0536634	12.097	30.0633	2.24715	10.3802	0.504123	0.289587	3.78322	26.2408
GSM1598495	Not IBD Female	CCFA_Risk_088	Ctrl	12.4195	0.711469	0	15.4104	34.1804	2.64486	13.0149	0.608077	0.145214	4.31619	22.9368
GSM1598496	Not IBD Male	CCFA_Risk_089	Ctrl	12.8583	1.48458	0.0767364	9.63544	41.7558	1.60667	9.52909	0.222648	0.356213	7.72018	24.757
GSM1598497	Not IBD Female	CCFA_Risk_090	Ctrl	14.9358	0.369521	0	12.3704	42.827	4.96783	11.6179	0.254297	0.315864	3.4625	26.7177
GSM1598524	Not IBD Male	CCFA_Risk_117	Ctrl	9.73234	0.903872	0.0411345	11.2468	32.7047	5.72119	8.95128	0.306257	0.501238	5.99521	22.4321
GSM1598525	Not IBD Male	CCFA_Risk_118	Ctrl	11.8593	0.801549	0.0787193	8.91	37.7513	3.25713	8.14094	0.241329	0.31974	4.56743	23.0713
GSM1598527	Not IBD Male	CCFA_Risk_120	Ctrl	15.6199	0.620533	0.254227	14.1137	11.9894	5.21426	11.0859	0.377762	0.252885	6.72772	13.6009
GSM1598528	Not IBD Female	CCFA_Risk_121	Ctrl	13.0222	0.87536	0	10.6321	28.5788	3.24668	11.535	0.630617	0.0916132	1.21863	21.8612
GSM1598587	Not IBD Female	CCFA_Risk_180	Ctrl	15.5353	0.554471	0	15.2654	28.0182	5.10701	11.1671	0.662457	0.0797908	2.48873	23.9608
GSM1598408	CD Female with Macroscopic inflammation and No Deep Ulcer	CCFA_Risk_001	iCD	29.6263	0.179495	0	37.3995	40.6132	6.23931	11.698	0.337763	0.0767154	0.656848	57.853
GSM1598409	CD Male with Macroscopic inflammation and No Deep Ulcer	CCFA_Risk_002	iCD	20.9385	0.209257	0	19.6635	3.08049	15.2484	9.42484	1.1813	0	1.20334	25.5994
GSM1598410	CD Female with Macroscopic inflammation and No Deep Ulcer	CCFA_Risk_003	iCD	25.3318	0.587459	0	31.677	30.3089	4.30579	14.6333	0.757469	0.0243292	1.74713	42.1867
GSM1598411	CD Male with Macroscopic inflammation and No Deep Ulcer	CCFA_Risk_004	iCD	13.4773	0.0476086	0	14.8589	37.89	3.07671	13.6029	0.312275	0.135652	4.83735	17.9701
GSM1598412	CD Female with Macroscopic inflammation and No Deep Ulcer	CCFA_Risk_005	iCD	32.3499	0.256062	0	23.6646	3.97407	11.7842	10.0855	2.55514	0.029184	0.696088	10.1642
GSM1598413	CD Female with Macroscopic inflammation and Deep Ulcer	CCFA_Risk_006	iCD	18.6049	0.349938	0	29.4886	23.002	5.92609	12.0645	0.602051	0.033236	2.00867	39.7785
GSM1598414	CD Male with Macroscopic inflammation and No Deep Ulcer	CCFA_Risk_007	iCD	13.5583	0	0.0909845	24.955	9.8326	6.25925	10.6624	0.967092	0.0527941	2.10776	20.4926
GSM1598416	CD Female with Macroscopic inflammation and No Deep Ulcer	CCFA_Risk_009	iCD	20.5936	0.150159	0	19.1738	15.1937	3.92082	11.4452	0.368567	0.0285233	2.19799	27.7495
GSM1598420	CD Male with Macroscopic inflammation and No Deep Ulcer	CCFA_Risk_013	iCD	5.85114	0.500732	0	14.5747	48.7131	2.83965	16.8553	0.565349	0.118895	3.14124	20.2818
GSM1598422	CD Male with Macroscopic inflammation and No Deep Ulcer	CCFA_Risk_015	iCD	14.357	1.10927	0.0767186	12.2031	58.7142	5.17533	12.2186	0.235196	0.0445163	0.81676	33.954
GSM1598423	CD Male with Macroscopic inflammation and No Deep Ulcer	CCFA_Risk_016	iCD	10.5648	0.561603	0	19.3927	21.1786	4.64918	11.6321	0.373308	0.174565	2.08184	33.4559
GSM1598424	CD Male with Macroscopic inflammation and Deep Ulcer	CCFA_Risk_017	iCD	12.3483	0.182265	0	16.8435	13.0588	4.77403	9.06772	1.17494	0.0778995	1.71511	25.9378
GSM1598425	CD Female with Macroscopic inflammation and No Deep Ulcer	CCFA_Risk_018	iCD	8.97286	0.654369	0	13.2574	42.9596	3.17904	13.3002	0.373465	0.143423	5.15237	18.2387
GSM1598428	CD Male with Macroscopic inflammation and Deep Ulcer	CCFA_Risk_021	iCD	14.8124	0.153696	0	4.6872	0.862936	3.73225	2.67375	0.865995	0.0525512	0.803484	11.1723
GSM1598429	CD Female with Macroscopic inflammation and Deep Ulcer	CCFA_Risk_022	iCD	8.02161	0.481072	0	18.999	30.8369	4.07184	16.331	0.583637	0.19666	4.83501	20.424
GSM1598430	CD Female with Macroscopic inflammation and Deep Ulcer	CCFA_Risk_023	iCD	12.9085	0.294776	0	20.1983	19.3592	4.66626	13.5048	0.674082	0.0559937	1.02734	30.0754
GSM1598431	CD Male with Macroscopic inflammation and No Deep Ulcer	CCFA_Risk_024	iCD	11.8595	0.219615	0	14.9058	54.979	2.61631	16.7974	0.14956	0.12515	1.91349	14.1835
GSM1598432	CD Female with Macroscopic inflammation and No Deep Ulcer	CCFA_Risk_025	iCD	10.5115	0.477601	0	8.62426	75.5666	2.61105	9.55357	0.171185	0	0.249678	22.4356
GSM1598433	CD Male with Macroscopic inflammation and No Deep Ulcer	CCFA_Risk_026	iCD	10.2099	0.102968	0.0252808	26.2608	24.7551	3.70522	13.0879	0.572971	0.0586772	1.15732	32.2358
GSM1598434	CD Female with Macroscopic inflammation and Deep Ulcer	CCFA_Risk_027	iCD	18.1115	0.0988319	0	16.231	10.1831	12.8708	7.94611	3.77074	0.112641	1.92821	40.5756
GSM1598436	CD Female with Macroscopic inflammation and No Deep Ulcer	CCFA_Risk_029	iCD	7.5506	0.29191	0	6.01225	15.8551	1.73879	7.92818	0.115091	0.110899	2.54339	26.3342
GSM1598437	CD Male with Macroscopic inflammation and No Deep Ulcer	CCFA_Risk_030	iCD	24.3569	1.26889	0	16.3819	10.5995	4.47283	6.61567	0.518476	0.289236	2.65337	38.4806
GSM1598439	CD Female with Macroscopic inflammation and No Deep Ulcer	CCFA_Risk_032	iCD	5.46311	1.86206	0.034504	4.7984	16.7008	0.980438	5.46809	0.128446	0.18019	8.66693	25.5805
GSM1598444	CD Male with Macroscopic inflammation and Deep Ulcer	CCFA_Risk_037	iCD	12.5477	0.249105	0	13.5601	11.9735	4.14655	6.94392	0.441429	0.141955	7.29264	23.5703
GSM1598447	CD Female with Macroscopic inflammation and No Deep Ulcer	CCFA_Risk_040	iCD	14.1223	0.793692	0	14.9761	25.1537	2.93543	14.2417	0.420625	0	2.60809	17.8011
GSM1598450	CD Female with Macroscopic inflammation and No Deep Ulcer	CCFA_Risk_043	iCD	11.4943	1.17933	0	12.9665	35.5752	1.90741	11.8717	0.27056	0.533802	5.26819	22.1492
GSM1598452	CD Male with Macroscopic inflammation and No Deep Ulcer	CCFA_Risk_045	iCD	6.31231	0.658832	0.0234943	11.5973	21.2218	4.8137	7.34162	0.514473	0.865673	4.12155	21.7636
GSM1598453	CD Female with Macroscopic inflammation and Deep Ulcer	CCFA_Risk_046	iCD	12.5222	0.0720484	0.023586	19.6134	12.9989	5.34984	12.4029	2.02461	0.0273717	0.677972	25.6594
GSM1598454	CD Female with Macroscopic inflammation and No Deep Ulcer	CCFA_Risk_047	iCD	15.3651	0.983662	0	25.7136	33.0282	3.97937	14.1006	0.80614	0.104349	1.49524	39.4273
GSM1598455	CD Male with Macroscopic inflammation and Deep Ulcer	CCFA_Risk_048	iCD	10.3992	1.27312	0	7.41645	24.1173	2.20552	4.90373	0.400158	0.0558078	2.66222	21.1703
GSM1598456	CD Female with Macroscopic inflammation and Deep Ulcer	CCFA_Risk_049	iCD	9.88905	0.56339	0	9.44028	68.1769	1.77595	8.60201	0.344954	0.0645985	0.592609	27.2189
GSM1598457	CD Male with Macroscopic inflammation and Deep Ulcer	CCFA_Risk_050	iCD	8.33241	0.274168	0.0411709	10.6161	49.6027	2.93496	13.7387	0.130725	0.0477791	2.1039	23.2683
GSM1598458	CD Male with Macroscopic inflammation and Deep Ulcer	CCFA_Risk_051	iCD	10.4583	0.581808	0.0560184	15.4378	13.4286	2.62503	8.97007	0.950678	0.227534	2.02531	23.8274
GSM1598459	CD Male with Macroscopic inflammation and No Deep Ulcer	CCFA_Risk_052	iCD	17.8391	0.479403	0.0523129	25.9192	30.8649	4.90278	13.3499	0.7446	0.0303548	1.16956	25.9294
GSM1598463	CD Female with Macroscopic inflammation and No Deep Ulcer	CCFA_Risk_056	iCD	21.9733	0.282532	0.110989	18.4482	20.293	6.36285	12.4261	1.11799	0.0644016	1.06345	32.6439
GSM1598464	CD Male with Macroscopic inflammation and No Deep Ulcer	CCFA_Risk_057	iCD	8.49271	0.311916	0	3.85798	12.2447	0.68719	6.8834	0.150929	0.0444372	4.23961	29.5341
GSM1598465	CD Male with Macroscopic inflammation and No Deep Ulcer	CCFA_Risk_058	iCD	16.7581	0.574969	0.0382568	13.3971	49.3942	3.98594	14.0963	0.38955	0.0776954	2.35658	23.473
GSM1598466	CD Male with Microscopic inflammation and Deep Ulcer	CCFA_Risk_059	iCD	17.8364	0.283481	0	13.3945	29.7218	3.31107	13.4412	0.479005	0.0692335	3.47966	22.5209
GSM1598468	CD Male with Macroscopic inflammation and No Deep Ulcer	CCFA_Risk_061	iCD	11.7507	1.21883	0.0182054	6.45941	62.8154	2.19686	13.681	0.166938	0.0330117	1.15079	30.5907
GSM1598469	CD Male with Macroscopic inflammation and Deep Ulcer	CCFA_Risk_062	iCD	18.3484	0	0	10.5865	3.33612	18.4639	5.02599	4.67262	0.160384	0.765086	31.3831
GSM1598470	CD Female with Macroscopic inflammation and Deep Ulcer	CCFA_Risk_063	iCD	13.0021	0.84271	0	6.06925	51.5198	2.47546	15.6212	0.247681	0	1.34632	27.6119
GSM1598473	CD Male with Macroscopic inflammation and No Deep Ulcer	CCFA_Risk_066	iCD	9.26298	0.435882	0.0428075	19.8108	26.4737	3.71317	11.5204	0.684858	0.0496785	1.77737	30.6221
GSM1598475	CD Male with Macroscopic inflammation and No Deep Ulcer	CCFA_Risk_068	iCD	12.3257	0.55716	0	13.2535	45.8349	4.64244	7.16268	0.741735	0.0305292	0.8402	32.6516
GSM1598476	CD Female with Macroscopic inflammation and Deep Ulcer	CCFA_Risk_069	iCD	15.6492	0.444514	0.0396866	20.4194	14.1527	9.23686	8.5006	1.73636	0.0635581	2.08551	41.1367
GSM1598477	CD Female with Macroscopic inflammation and Deep Ulcer	CCFA_Risk_070	iCD	19.2069	0.346523	0	11.8454	11.0837	3.34456	12.9892	0.396669	0.05642	2.32912	18.5627
GSM1598480	CD Female with Macroscopic inflammation and No Deep Ulcer	CCFA_Risk_073	iCD	11.302	1.03329	0	17.0165	30.3331	2.61089	12.3646	0.454843	0.205617	2.76812	26.9134
GSM1598481	CD Female with Macroscopic inflammation and No Deep Ulcer	CCFA_Risk_074	iCD	18.4196	0.338886	0	16.4454	17.2906	4.22798	19.8803	0.871386	0.0932938	1.32657	28.5973
GSM1598482	CD Male with Macroscopic inflammation and Deep Ulcer	CCFA_Risk_075	iCD	13.4619	0.335814	0	18.8511	32.9917	4.03812	12.4253	0.746625	0.0959237	0.981175	24.8496
GSM1598500	CD Male with Macroscopic inflammation and Deep Ulcer	CCFA_Risk_093	iCD	15.832	0.157339	0	16.6217	15.457	3.81803	14.2224	0.724547	0.097458	2.28878	20.3485
GSM1598502	CD Male with Macroscopic inflammation and Deep Ulcer	CCFA_Risk_095	iCD	13.4345	3.43896	0	4.28784	22.4888	3.80653	7.40968	0.33227	0.170411	2.34496	23.5359
GSM1598503	CD Female with Macroscopic inflammation and Deep Ulcer	CCFA_Risk_096	iCD	19.2901	0.345598	0	15.683	36.415	3.38399	9.41029	0.668908	0.0984716	1.85187	27.1816
GSM1598505	CD Male with Macroscopic inflammation and Deep Ulcer	CCFA_Risk_098	iCD	25.6806	0.0725423	0	4.58398	3.39181	17.7742	2.01106	4.08521	0.00956923	0.0702284	56.4818
GSM1598506	CD Female with Macroscopic inflammation and Deep Ulcer	CCFA_Risk_099	iCD	15.2044	0.114744	0.0375628	24.2694	25.7411	5.95472	9.59561	0.966489	0.130776	0.719822	62.2153
GSM1598512	CD Male with Macroscopic inflammation and No Deep Ulcer	CCFA_Risk_105	iCD	20.4997	0.487173	0.0869904	7.66884	25.9777	2.49353	9.59073	0.200014	0.176668	6.54209	22.1594
GSM1598513	CD Female with Macroscopic inflammation and Deep Ulcer	CCFA_Risk_106	iCD	18.5066	0.667336	0	16.8213	38.1484	2.47567	8.21016	0.340847	0.0210337	1.23493	39.2784
GSM1598514	CD Male with Macroscopic inflammation and No Deep Ulcer	CCFA_Risk_107	iCD	9.41598	0.28002	0	13.4031	11.6357	4.3013	8.32971	0.918356	0.11968	4.17205	9.98443
GSM1598515	CD Male with Macroscopic inflammation and No Deep Ulcer	CCFA_Risk_108	iCD	11.4744	0.756929	0	8.57261	27.2634	1.84772	9.23129	0.174464	0.0401999	4.94169	17.9275
GSM1598516	CD Male with Macroscopic inflammation and Deep Ulcer	CCFA_Risk_109	iCD	25.2894	0	0	14.972	14.6217	6.60096	11.3906	1.09405	0	2.41476	17.5025
GSM1598517	CD Male with Macroscopic inflammation and No Deep Ulcer	CCFA_Risk_110	iCD	20.4083	0.337296	0	15.0359	12.4241	6.12832	10.4567	0.59239	0.106784	2.5078	16.9596
GSM1598518	CD Male with Macroscopic inflammation and No Deep Ulcer	CCFA_Risk_111	iCD	9.81793	0.34399	0	6.08353	7.07084	1.45255	4.33942	0.249673	0.07351	1.43864	22.7634
GSM1598519	CD Female with Macroscopic inflammation and No Deep Ulcer	CCFA_Risk_112	iCD	8.88452	1.06049	0	3.34687	15.9747	1.07834	4.77959	0.29824	0.232437	5.6293	15.6036
GSM1598520	CD Female with Macroscopic inflammation and No Deep Ulcer	CCFA_Risk_113	iCD	5.60556	1.55411	0.08033	2.75431	13.0562	0.881001	6.71357	0.0879526	0.0932237	5.88469	14.3921
GSM1598522	CD Female with Macroscopic inflammation and No Deep Ulcer	CCFA_Risk_115	iCD	10.4091	0.41178	0.035788	13.5333	19.387	2.94373	12.5847	0.830544	0.186895	3.16235	18.196
GSM1598523	CD Male with Macroscopic inflammation and Deep Ulcer	CCFA_Risk_116	iCD	13.4939	1.00602	0.0731854	13.9209	21.3408	6.76774	16.3105	0.735593	0.130796	2.64987	29.1657
GSM1598539	CD Male with Macroscopic inflammation and No Deep Ulcer	CCFA_Risk_132	iCD	11.7231	0.106821	0	21.0567	27.0957	3.60855	13.0404	0.478594	0.101455	2.09599	26.0061
GSM1598540	CD Male with Macroscopic inflammation and Deep Ulcer	CCFA_Risk_133	iCD	20.9613	0.0844001	0.0414442	16.9175	10.1275	10.2269	10.4421	4.50212	0.285693	1.62458	35.3856
GSM1598541	CD Male with Macroscopic inflammation and No Deep Ulcer	CCFA_Risk_134	iCD	15.4744	0.378889	0.0620172	19.2932	30.2448	5.36769	14.4735	0.760503	0.287886	2.37689	26.2416
GSM1598542	CD Male with Macroscopic inflammation and No Deep Ulcer	CCFA_Risk_135	iCD	18.1679	0.164878	0.053975	4.70234	7.33802	1.34536	7.84452	0.348671	0.0626385	1.89627	18.6217
GSM1598543	CD Female with Macroscopic inflammation and No Deep Ulcer	CCFA_Risk_136	iCD	15.5002	0.263475	0.086252	18.345	20.9567	3.39682	13.0796	0.49107	0.150144	1.17353	39.9129
GSM1598545	CD Female with Macroscopic inflammation and Deep Ulcer	CCFA_Risk_138	iCD	15.7522	0.33721	0.0367967	10.5883	17.881	1.68394	9.63199	0.298134	0.192163	4.65784	36.3359
GSM1598546	CD Male with Macroscopic inflammation and Deep Ulcer	CCFA_Risk_139	iCD	21.2966	0.247769	0	21.4104	11.2412	8.38726	10.7255	1.88306	0.0806821	1.55433	33.9635
GSM1598547	CD Female with Macroscopic inflammation and No Deep Ulcer	CCFA_Risk_140	iCD	17.6991	0.270541	0.0332119	16.2952	19.361	4.48682	13.2325	0.436361	0.0963568	1.48433	42.4093
GSM1598548	CD Female with Macroscopic inflammation and No Deep Ulcer	CCFA_Risk_141	iCD	11.0708	0.198342	0.0389579	10.582	32.3749	2.4082	11.9059	0.247397	0.135633	4.10606	25.6666
GSM1598549	CD Male with Macroscopic inflammation and Deep Ulcer	CCFA_Risk_142	iCD	21.5183	0.21345	0	15.9291	13.2386	5.72611	10.9997	0.927507	0.0624847	1.18465	26.6402
GSM1598550	CD Female with Macroscopic inflammation and Deep Ulcer	CCFA_Risk_143	iCD	15.1471	0.124276	0	12.3491	10.0905	4.16776	7.57881	0.88917	0.272865	1.6242	21.3122
GSM1598552	CD Female with Macroscopic inflammation and Deep Ulcer	CCFA_Risk_145	iCD	24.0522	0.623804	0	16.1548	16.831	4.10304	8.89361	0.215811	0.0309115	2.46709	32.2047
GSM1598553	CD Female with Macroscopic inflammation and Deep Ulcer	CCFA_Risk_146	iCD	23.9302	0.221927	0.108976	14.0704	12.3083	6.84506	7.00354	1.64517	0.189701	0.696108	38.7006
GSM1598554	CD Male with Macroscopic inflammation and Deep Ulcer	CCFA_Risk_147	iCD	15.3768	0.519311	0.127502	9.31386	22.8901	2.03397	7.80572	0.279202	0.221951	2.02547	35.2905
GSM1598555	CD Male with Macroscopic inflammation and Deep Ulcer	CCFA_Risk_148	iCD	11.573	1.01912	0.0655254	3.24497	13.53	0.914626	6.15937	0.162618	0.342193	5.09177	13.8164
GSM1598556	CD Male with Macroscopic inflammation and No Deep Ulcer	CCFA_Risk_149	iCD	14.9608	0.142877	0	6.08366	10.2313	2.42495	8.31519	0.727097	0.10856	1.79263	12.8359
GSM1598557	CD Male with Macroscopic inflammation and Deep Ulcer	CCFA_Risk_150	iCD	18.3534	0.875016	0	6.82675	15.27	1.96194	6.03493	0.208234	0.166285	3.80267	16.6652
GSM1598570	CD Female with Macroscopic inflammation and Deep Ulcer	CCFA_Risk_163	iCD	16.36	0.373639	0.130229	17.6207	10.4153	4.29423	9.94871	1.03138	0.255822	1.86375	19.9626
GSM1598572	CD Female with Macroscopic inflammation and Deep Ulcer	CCFA_Risk_165	iCD	15.818	0.231169	0.0350353	17.9802	17.6968	4.92527	8.94073	0.897619	0.0861964	1.75306	27.4523
GSM1598573	CD Male with Macroscopic inflammation and No Deep Ulcer	CCFA_Risk_166	iCD	16.8269	1.06984	0	13.1208	20.9009	4.07381	9.60329	0.408171	0.0984489	3.1958	18.2682
GSM1598574	CD Male with Macroscopic inflammation and Deep Ulcer	CCFA_Risk_167	iCD	14.966	0.366442	0	19.4829	28.328	3.35485	11.3464	0.819577	0.0417642	0.996147	31.6512
GSM1598575	CD Male with Macroscopic inflammation and No Deep Ulcer	CCFA_Risk_168	iCD	16.3803	0.7626	0	9.36684	23.4293	3.46392	15.3566	0.387227	0.0724294	2.08194	13.6335
GSM1598576	CD Male with Macroscopic inflammation and No Deep Ulcer	CCFA_Risk_169	iCD	10.6913	0.436295	0.0357067	9.72164	41.9522	2.52763	10.9033	0.23457	0.290066	6.45099	18.3444
GSM1598577	CD Male with Macroscopic inflammation and Deep Ulcer	CCFA_Risk_170	iCD	11.997	1.0339	0	16.4162	35.1545	3.73712	11.5355	0.210202	0.335968	4.21758	34.5509
GSM1598578	CD Male with Macroscopic inflammation and Deep Ulcer	CCFA_Risk_171	iCD	18.2697	0.194436	0.0318256	21.9763	19.4473	2.72885	9.68575	0.480868	0	1.66022	30.8314
GSM1598579	CD Male with Macroscopic inflammation and No Deep Ulcer	CCFA_Risk_172	iCD	20.175	0.189602	0.0506539	28.5639	21.6245	5.24592	15.6657	0.538982	0.062096	1.29121	29.0852
GSM1598580	CD Female with Macroscopic inflammation and No Deep Ulcer	CCFA_Risk_173	iCD	12.4539	1.42923	0	8.51517	29.8296	1.91861	11.6658	0.23796	0.183911	5.08844	19.3039
GSM1598581	CD Male with Macroscopic inflammation and No Deep Ulcer	CCFA_Risk_174	iCD	9.61209	0.236139	0	15.4337	15.1849	4.14268	11.4787	0.541686	0.0448555	2.5101	24.1623
GSM1598582	CD Male with Macroscopic inflammation and No Deep Ulcer	CCFA_Risk_175	iCD	11.107	0.516862	0	14.7984	29.6955	1.70807	11.6285	0.305674	0.220905	2.25169	20.9997
GSM1598583	CD Male with Macroscopic inflammation and Deep Ulcer	CCFA_Risk_176	iCD	14.1871	0.376011	0.030773	13.1276	31.7711	5.32323	12.1179	0.269545	0.0714247	1.57255	17.7088
GSM1598584	CD Male with Macroscopic inflammation and Deep Ulcer	CCFA_Risk_177	iCD	15.531	0.633625	0	18.1248	22.2963	5.50195	9.2859	0.619626	0.109285	1.80459	32.7537
GSM1598585	CD Male with Macroscopic inflammation and No Deep Ulcer	CCFA_Risk_178	iCD	10.6266	0.676831	0	9.35199	23.5618	2.68595	9.83281	0.124763	0.140505	4.34706	17.006
GSM1598586	CD Male with Macroscopic inflammation and No Deep Ulcer	CCFA_Risk_179	iCD	9.9089	0.588934	0.00177419	12.8075	18.4968	3.4936	9.96677	0.486413	0.431353	3.71912	18.411
GSM1598588	CD Male with Macroscopic inflammation and Deep Ulcer	CCFA_Risk_181	iCD	21.4706	0.314047	0.0338183	19.2633	6.05949	10.0816	6.59672	2.01932	0.0588695	1.44014	29.1061
GSM1598589	CD Male with Macroscopic inflammation and No Deep Ulcer	CCFA_Risk_182	iCD	15.6941	0.211908	0.0366395	17.5701	24.7821	3.51752	17.0159	0.665929	0.0425204	2.80773	20.7007
GSM1598590	CD Male with Macroscopic inflammation and Deep Ulcer	CCFA_Risk_183	iCD	11.7752	0.411831	0.0505569	5.63407	48.3217	3.67765	6.81261	0.442834	0.0586717	1.45324	26.5342
GSM1598592	CD Male with Macroscopic inflammation and No Deep Ulcer	CCFA_Risk_185	iCD	14.2646	0.335116	0	15.7505	20.1469	5.1962	10.5376	0.63133	0.205897	2.73883	31.8786
GSM1598593	CD Male with Macroscopic inflammation and No Deep Ulcer	CCFA_Risk_186	iCD	14.1746	0.674071	0	8.6733	18.1329	3.35225	12.252	0.511186	0.0202172	2.65589	13.5692
GSM1598594	CD Male with Macroscopic inflammation and No Deep Ulcer	CCFA_Risk_187	iCD	12.0689	0.32834	0	14.6352	4.04667	5.24445	6.94922	0.61785	0.257274	3.78569	11.4288
GSM1598595	CD Female with Macroscopic inflammation and No Deep Ulcer	CCFA_Risk_188	iCD	16.0841	0.35586	0	16.6998	13.1018	4.33816	9.55239	0.535709	0.0608373	2.86494	20.0032
GSM1598596	CD Female with Macroscopic inflammation and No Deep Ulcer	CCFA_Risk_189	iCD	13.099	1.40975	0	8.88511	39.2185	2.88852	11.3905	0.227303	0.726931	12.0128	18.2712
GSM1598597	CD Male with Macroscopic inflammation and No Deep Ulcer	CCFA_Risk_190	iCD	12.3192	0.373083	0	15.6394	33.6124	3.70429	10.7132	0.294361	0.0650005	2.30568	21.2478
GSM1598598	CD Female with Macroscopic inflammation and No Deep Ulcer	CCFA_Risk_191	iCD	10.0023	0.639868	0	8.36327	36.509	2.74571	11.6861	0.226648	0.0857967	7.16239	15.2078
GSM1598600	CD Female with Macroscopic inflammation and Deep Ulcer	CCFA_Risk_193	iCD	17.8484	0.792244	0	21.0168	25.2892	3.75192	10.2523	0.413901	0.0398824	1.20737	44.0973
GSM1598603	CD Female with Macroscopic inflammation and Deep Ulcer	CCFA_Risk_196	iCD	27.0349	0.201294	0.0395377	22.703	31.7139	7.0956	14.1456	1.08657	0.0458838	1.55743	71.0466
GSM1598604	CD Male with Macroscopic inflammation and No Deep Ulcer	CCFA_Risk_197	iCD	15.8573	1.59932	0	16.4649	22.8994	5.10651	9.99354	0.57777	0.328262	6.48543	24.9914
GSM1598606	CD Female with Macroscopic inflammation and Deep Ulcer	CCFA_Risk_199	iCD	19.1749	0.541892	0	15.2692	15.3248	5.3341	8.59362	1.38843	0.0204235	1.8736	36.4793
GSM1598607	CD Female with Macroscopic inflammation and No Deep Ulcer	CCFA_Risk_200	iCD	6.95591	0.423355	0.0358424	11.5034	5.12275	3.96667	9.96611	1.06209	0.11106	4.08296	8.38068
GSM1598608	CD Female with Macroscopic inflammation and No Deep Ulcer	CCFA_Risk_201	iCD	14.4904	0.346344	0.0327688	11.2986	23.5361	2.90775	10.9853	0.301378	0.22665	6.09534	19.5672
GSM1598609	CD Female with Macroscopic inflammation and Deep Ulcer	CCFA_Risk_202	iCD	13.1513	0.539038	0	18.4033	28.253	3.59433	11.8159	0.603475	0.167348	1.63482	30.9877
GSM1598610	CD Male with Macroscopic inflammation and Deep Ulcer	CCFA_Risk_203	iCD	15.027	0.761249	0	13.7412	29.1176	3.23002	10.2092	0.536609	0.0723011	3.27213	22.2782
GSM1598611	CD Female with Macroscopic inflammation and No Deep Ulcer	CCFA_Risk_204	iCD	17.7041	0.206828	0	18.6485	24.6468	4.15164	10.4952	0.744411	0.070718	2.55174	26.9285
GSM1598612	CD Female with Macroscopic inflammation and No Deep Ulcer	CCFA_Risk_205	iCD	12.5749	0.473293	0	14.0774	33.6649	2.38776	10.6507	0.456024	0.110688	2.83786	22.9758
GSM1598614	CD Male with Macroscopic inflammation and No Deep Ulcer	CCFA_Risk_207	iCD	9.23804	0.997012	0	16.0957	36.5421	2.28126	12.6997	0.261045	0.444935	6.3809	30.4581
GSM1598615	CD Male with Macroscopic inflammation and No Deep Ulcer	CCFA_Risk_208	iCD	18.3144	0.299042	0	21.2874	17.9824	4.22554	7.37334	0.560323	0.0923645	1.14389	21.6585
GSM1598616	CD Male with Macroscopic inflammation and No Deep Ulcer	CCFA_Risk_209	iCD	10.6476	0.300913	0	9.94864	35.9883	2.31506	11.0621	0.391792	0.0979877	1.61804	22.2399
GSM1598617	CD Male with Macroscopic inflammation and No Deep Ulcer	CCFA_Risk_210	iCD	27.8185	0.279074	0.051325	32.6426	21.6825	4.32405	8.57895	1.35992	0.0297815	1.14857	52.86
GSM1598618	CD Male with Macroscopic inflammation and No Deep Ulcer	CCFA_Risk_211	iCD	12.8204	0.962817	0.0739885	9.46174	39.5515	2.47124	9.20535	0.129615	0.236127	5.27756	19.017
GSM1598619	CD Female with Macroscopic inflammation and Deep Ulcer	CCFA_Risk_212	iCD	11.6022	0.74655	0	10.492	41.4673	2.04868	11.057	0.246878	0.633081	9.79567	23.8989
GSM1598620	CD Female with Macroscopic inflammation and Deep Ulcer	CCFA_Risk_213	iCD	27.516	0.322677	0	25.6749	20.0521	9.57852	19.1141	0.797629	0.105679	2.32673	44.5867
GSM1598621	CD Female with Macroscopic inflammation and No Deep Ulcer	CCFA_Risk_214	iCD	13.6841	0.932447	0	8.26164	45.5493	4.52357	11.5551	0.367942	0.218965	5.36654	31.0029
GSM1598623	CD Male with Macroscopic inflammation and Deep Ulcer	CCFA_Risk_216	iCD	19.6137	0.232899	0.0371311	22.4295	14.251	10.6086	14.3802	1.92052	0.0861819	1.30451	37.5802
GSM1598624	CD Male with Macroscopic inflammation and Deep Ulcer	CCFA_Risk_217	iCD	24.1615	0.270582	0.0395652	24.4845	19.6385	4.43047	7.96911	1.98817	0.0685309	1.32024	51.1868
GSM1598625	CD Female with Macroscopic inflammation and Deep Ulcer	CCFA_Risk_218	iCD	26.0986	0.553134	0.0337408	28.7367	15.5727	5.21426	15.3205	0.820272	0.11747	2.01158	38.5011
GSM1598626	CD Male with Macroscopic inflammation and Deep Ulcer	CCFA_Risk_219	iCD	10.8969	0.706674	0.0724443	13.3583	38.6761	2.67246	10.7985	0.297445	0.252217	4.51031	32.7886
GSM1598628	CD Female with Macroscopic inflammation and No Deep Ulcer	CCFA_Risk_221	iCD	15.6184	0.316995	0	10.909	20.4503	2.82994	7.74702	0.63911	0.0921649	2.62104	19.6997
GSM1598629	CD Female with Macroscopic inflammation and No Deep Ulcer	CCFA_Risk_222	iCD	29.4904	0.490577	0	34.3281	28.0616	5.16383	16.8828	0.527508	0.0465935	1.36779	43.4729
GSM1598630	CD Female with Macroscopic inflammation and Deep Ulcer	CCFA_Risk_223	iCD	19.5895	0.415606	0	23.9027	30.3556	4.88022	12.9393	0.559437	0.160335	1.04474	41.425
GSM1598631	CD Male with Macroscopic inflammation and No Deep Ulcer	CCFA_Risk_224	iCD	13.018	0.443195	0	18.4926	30.0277	4.4915	14.8244	0.667182	0.151536	3.70706	24.547
GSM1598632	CD Female with Macroscopic inflammation and No Deep Ulcer	CCFA_Risk_225	iCD	17.3291	0.504551	0	13.6606	35.4593	3.17597	13.4042	0.32552	0.0410749	3.1652	20.9671
GSM1598634	CD Male with Macroscopic inflammation and No Deep Ulcer	CCFA_Risk_227	iCD	13.1641	0.130085	0	18.5732	29.205	4.67042	10.4794	0.391658	0.148261	1.9649	37.5407
GSM1598635	CD Male with Macroscopic inflammation and No Deep Ulcer	CCFA_Risk_228	iCD	13.1681	0.398705	0	16.0643	14.5597	6.91211	10.7466	0.771533	0.151471	3.4373	18.0782
GSM1598636	CD Male with Macroscopic inflammation and Deep Ulcer	CCFA_Risk_229	iCD	19.6026	0.245938	0	20.0563	21.6176	3.3413	8.97423	0.469403	0.192707	2.44284	33.2384
GSM1598637	CD Male with Macroscopic inflammation and Deep Ulcer	CCFA_Risk_230	iCD	23.2815	0.191163	0.0375478	35.282	20.6277	5.67156	9.75604	1.53343	0.0435745	0.719533	57.151
GSM1598638	CD Female with Macroscopic inflammation and Deep Ulcer	CCFA_Risk_231	iCD	17.6826	0.308537	0	17.4552	8.80602	7.09737	6.54336	1.13807	0.164492	1.99591	17.5933
GSM1598643	CD Female with Macroscopic inflammation and Deep Ulcer	CCFA_Risk_236	iCD	27.6842	0.179116	0.0351816	38.1996	15.808	4.73537	15.3903	0.724098	0	1.451	45.6878
GSM1598644	CD Male with Macroscopic inflammation and No Deep Ulcer	CCFA_Risk_237	iCD	15.7072	0.534951	0	13.7502	36.1722	3.04089	13.2722	0.247075	0.143217	2.25229	23.0765
GSM1598659	CD Female with Macroscopic inflammation and Deep Ulcer	CCFA_Risk_252	iCD	20.5491	0.201257	0	23.7064	18.1669	6.43744	13.4504	1.39944	0.0764593	1.82368	38.8428
GSM1598661	CD Female with Macroscopic inflammation and Deep Ulcer	CCFA_Risk_254	iCD	15.0971	0	0	5.15207	8.9736	1.23392	4.94395	0.216807	0	1.58109	13.7816
GSM1598662	CD Male with Macroscopic inflammation and Deep Ulcer	CCFA_Risk_255	iCD	8.3131	0.11221	0	9.7456	58.9978	2.9299	9.036	0.31805	0.1492	0.50838	30.7945
GSM1598663	CD Female with Macroscopic inflammation and Deep Ulcer	CCFA_Risk_256	iCD	16.3194	0.27216	0.038183	18.2724	28.5084	3.156	12.7245	0.36405	0.022156	1.9919	31.4136
GSM1598664	CD Male with Macroscopic inflammation and Deep Ulcer	CCFA_Risk_257	iCD	19.2636	0.30291	0.042497	16.3027	20.6506	7.4996	11.5374	0.6235	0.14796	1.4776	23.6091
GSM1598665	CD Male with Macroscopic inflammation and No Deep Ulcer	CCFA_Risk_258	iCD	9.8274	1.2855	0	11.8238	32.5645	3.51	12.366	0.76175	0.41475	4.6267	18.7347
GSM1598666	CD Male with Macroscopic inflammation and Deep Ulcer	CCFA_Risk_259	iCD	28.3876	0.35295	0	21.2377	35.9921	12.3636	8.6025	2.1319	0.033116	1.0758	60.4505
GSM1598667	CD Male with Macroscopic inflammation and Deep Ulcer	CCFA_Risk_260	iCD	15.9335	0.50066	0.035121	16.7647	28.856	3.9218	11.5747	0.45759	0.18341	1.2713	27.1949
GSM1598668	CD Male with Macroscopic inflammation and Deep Ulcer	CCFA_Risk_261	iCD	22.4038	0.35862	0	17.6036	11.4999	4.9551	7.3776	0.6726	0.15895	2.643	31.2246
GSM1598669	CD Male with Macroscopic inflammation and No Deep Ulcer	CCFA_Risk_262	iCD	14.796	0.54163	0	17.2974	5.6009	6.7313	11.0175	0.65964	0.11871	2.5266	19.7555
GSM1598670	CD Male with Macroscopic inflammation and Deep Ulcer	CCFA_Risk_263	iCD	22.8484	0.22378	0	21.6503	3.6116	17.8391	7.7268	1.2521	0.054652	1.1652	14.9676
GSM1598671	CD Male with Macroscopic inflammation and Deep Ulcer	CCFA_Risk_264	iCD	14.9327	0.55408	0.032009	15.5663	30.5846	3.335	15.6159	0.31962	0.20691	2.8414	21.2887
GSM1598674	CD Female with Macroscopic inflammation and No Deep Ulcer	CCFA_Risk_267	iCD	22.6523	0.10596	0	18.9775	7.5928	11.0481	5.3566	2.0164	0.14575	1.1843	23.9594
GSM1598675	CD Male with Macroscopic inflammation and No Deep Ulcer	CCFA_Risk_268	iCD	19.5513	1.3645	0.12107	24.3856	9.6381	4.9726	12.1402	1.8761	0.37753	1.1964	26.9204
GSM1598676	CD Male with Macroscopic inflammation and Deep Ulcer	CCFA_Risk_269	iCD	11.0635	0.99164	0.073667	9.4297	33.0503	2.2585	11.4907	0.25407	0.36334	3.6077	24.238
GSM1598682	CD Female with Macroscopic inflammation and Deep Ulcer	CCFA_Risk_275	iCD	7.2728	0.7907	0	7.0058	24.6826	3.1673	5.7886	0.23188	0.040963	4.0704	15.8914
GSM1598683	CD Male with Macroscopic inflammation and Deep Ulcer	CCFA_Risk_276	iCD	18.694	0.26956	0	23.6036	11.0322	11.2079	10.3234	1.4156	0.056475	1.8257	40.1484
GSM1598703	CD Male with Macroscopic inflammation and Deep Ulcer	CCFA_Risk_296	iCD	11.6521	0.25387	0	19.7714	17.9751	5.1314	9.4544	0.90864	0.082669	1.7959	31.0937
GSM1598707	CD Male with Macroscopic inflammation and Deep Ulcer	CCFA_Risk_300	iCD	16.1027	0.40572	0.0613	13.9607	9.9579	5.8826	6.8309	1.9967	0.088924	1.6315	27.038
GSM1598717	CD Female with Macroscopic inflammation and No Deep Ulcer	CCFA_Risk_310	iCD	10.1736	0.42802	0	14.9847	17.5954	2.4453	9.2362	0.6801	0.1261	1.1568	23.3614
GSM1598720	CD Female with Macroscopic inflammation and No Deep Ulcer	CCFA_Risk_313	iCD	10.9963	0.23236	0.063751	17.6414	33.4615	3.3947	14.54	0.48384	0.14713	1.7739	23.2936
GSM1598499	UC Male	CCFA_Risk_092	UC	10.5889	1.44039	0	3.6337	16.8646	1.83349	5.47746	0.385484	0.310624	5.64896	14.8891
GSM1598521	UC Male	CCFA_Risk_114	UC	9.78858	1.61438	0.0387266	2.97076	18.4004	2.00779	5.48588	0.0932831	0.382012	8.12213	14.3007
GSM1598526	UC Male	CCFA_Risk_119	UC	11.7731	1.34876	0.0389589	12.3381	31.8064	2.58305	10.9364	0.400964	0.813818	5.30648	16.9994
GSM1598529	UC Female	CCFA_Risk_122	UC	11.4213	0.511256	0.155588	8.62238	14.1541	3.85902	12.2567	0.721688	0.400259	3.10069	6.70945
GSM1598530	UC Female	CCFA_Risk_123	UC	16.505	0.263926	0.0518399	7.23866	23.0588	4.26406	8.12004	0.465424	0.0902409	1.93164	9.00841
GSM1598531	UC Female	CCFA_Risk_124	UC	18.7678	0.981018	0.0507078	8.21645	33.6546	1.51671	9.06216	0.175219	0.235387	4.53253	13.1829
GSM1598532	UC Male	CCFA_Risk_125	UC	18.9387	0.89696	0.0927258	3.94755	8.20894	3.906	10.284	0.420718	0.161414	6.26857	10.8216
GSM1598533	UC Male	CCFA_Risk_126	UC	8.42555	0.867246	0	2.86248	26.4392	1.94925	3.83584	0.131402	0.426818	2.63782	14.0909
GSM1598534	UC Female	CCFA_Risk_127	UC	11.2568	0.367744	0	8.55723	29.0991	4.85177	9.61541	0.320965	0.14107	5.07667	17.8487
GSM1598535	UC Female	CCFA_Risk_128	UC	12.5674	1.23792	0.104207	4.92262	28.6734	2.07794	10.1058	0.136914	0.422056	12.7582	15.2779
GSM1598536	UC Male	CCFA_Risk_129	UC	12.2149	0.712353	0	11.9959	30.5345	2.6855	10.0898	0.125828	0.187551	5.9263	23.3316
GSM1598537	UC Male	CCFA_Risk_130	UC	5.81507	1.87458	0	4.35498	7.4135	1.26588	4.9552	0.40314	0.478871	5.31759	12.8282
GSM1598538	UC Female	CCFA_Risk_131	UC	18.7006	1.23276	0	3.14736	26.2626	1.23582	8.81825	0.265113	0.13381	5.64668	8.00873
GSM1598551	UC Female	CCFA_Risk_144	UC	15.1492	0.660715	0	16.0507	31.8263	2.9283	10.8449	0.336531	0.138716	2.93413	29.1699
GSM1598558	UC Female	CCFA_Risk_151	UC	10.1148	0.91243	0	3.0966	7.5118	1.40395	3.44285	0.126144	0.297119	14.7187	5.02493
GSM1598559	UC Male	CCFA_Risk_152	UC	12.3292	0.509931	0.0714424	10.2201	17.269	3.24986	9.2577	0.602501	0.354838	5.74338	14.3876
GSM1598560	UC Male	CCFA_Risk_153	UC	13.3922	0.976326	0	8.65288	25.8062	3.06782	9.43161	0.115921	0.307171	4.15502	19.341
GSM1598561	UC Female	CCFA_Risk_154	UC	11.5861	0.922054	0	11.481	16.1719	4.96564	10.297	0.655893	0.159693	6.08023	17.9377
GSM1598562	UC Female	CCFA_Risk_155	UC	14.1529	0.614092	0	13.2309	15.93	3.14081	7.7633	0.571129	0.74519	4.44351	14.2781
GSM1598633	UC Female	CCFA_Risk_226	UC	9.34591	1.29782	0.0875212	9.56837	25.187	2.80481	7.73169	0.499262	0.396461	3.56264	17.1547
GSM1598639	UC Male	CCFA_Risk_232	UC	14.3475	1.14497	0	12.1086	32.7858	4.9448	12.9495	0.313173	0.104647	2.78402	27.4332
GSM1598640	UC Male	CCFA_Risk_233	UC	16.5287	0.361344	0	13.83	34.8224	3.50278	10.8188	0.477912	0.226508	4.94922	23.7176
GSM1598641	UC Male	CCFA_Risk_234	UC	12.8675	0.669742	0	15.1392	14.2072	5.99721	9.47477	0.654692	0.309789	4.88583	22.8152
GSM1598642	UC Female	CCFA_Risk_235	UC	11.736	0.649244	0.038879	10.6875	26.432	3.31426	10.1771	0.595955	0.225597	4.42887	18.4039
GSM1598645	UC Male	CCFA_Risk_238	UC	8.72859	0.610626	0	3.70809	4.80813	3.43795	3.78256	0.0656595	0	1.27688	6.23014
GSM1598646	UC Male	CCFA_Risk_239	UC	12.0963	0.293383	0.0411612	9.56507	43.7788	3.34466	12.1159	0.261389	0.310492	6.00153	23.8596
GSM1598647	UC Female	CCFA_Risk_240	UC	14.281	0.426428	0	13.2568	27.5188	4.84351	8.18875	0.486041	0.121502	4.04923	16.6905
GSM1598648	UC Female	CCFA_Risk_241	UC	13.4126	0.810879	0.0796356	13.6666	45.4158	3.11639	11.7867	0.270819	1.01891	9.19117	21.3712
GSM1598649	UC Male	CCFA_Risk_242	UC	10.3705	0.433915	0	9.29861	34.662	2.17158	11.8169	0.243659	0.503884	9.11494	22.5305
GSM1598650	UC Male	CCFA_Risk_243	UC	9.74225	0.403285	0	9.27115	30.582	2.0771	11.6918	0.666357	0.445507	5.27916	19.6676
GSM1598651	UC Female	CCFA_Risk_244	UC	9.42747	0.779616	0.0488923	11.3571	41.6375	2.02299	12.0801	0.165948	0.0283699	7.28723	21.5507
GSM1598652	UC Female	CCFA_Risk_245	UC	11.354	0.518166	0	9.95839	35.1995	1.5285	10.4636	0.120253	0.271384	6.13875	20.3554
GSM1598653	UC Male	CCFA_Risk_246	UC	9.39294	0.456925	0	9.07534	14.3502	2.61733	7.94885	0.766464	0.312461	4.29965	12.1943
GSM1598654	UC Female	CCFA_Risk_247	UC	11.9426	0.95699	0	10.8916	34.1754	7.16455	9.76166	0.251256	0.644424	8.82347	26.5415
GSM1598655	UC Female	CCFA_Risk_248	UC	11.023	0.999865	0	9.55998	34.8276	2.52077	8.80959	0.330399	1.08846	11.417	19.019
GSM1598656	UC Female	CCFA_Risk_249	UC	7.19385	1.5034	0	1.67218	10.5181	1.45751	2.22834	0.272098	0.212062	6.84443	8.82498
GSM1598657	UC Male	CCFA_Risk_250	UC	8.56468	0.714227	0.0445073	7.83432	55.2025	7.47716	8.69097	0.307003	0.568162	4.85963	21.1031
GSM1598658	UC Female	CCFA_Risk_251	UC	16.3469	0.82193	0	11.6782	35.6576	5.95557	13.1305	0.220951	0.355973	4.29685	31.9638
GSM1598679	UC Female	CCFA_Risk_272	UC	7.5479	1.1831	0.056623	3.6303	60.0099	0.39518	3.512	0.28543	0.4107	8.425	17.4087
GSM1598684	UC Male	CCFA_Risk_277	UC	9.289	0.66483	0	10.8775	52.1415	4.7795	16.4281	0.48536	0.17946	4.8292	17.3283
GSM1598687	UC Female	CCFA_Risk_280	UC	15.0915	0.39246	0	7.802	20.7988	1.8061	8.6795	0.55705	0.2393	5.5617	17.5361
GSM1598689	UC Male	CCFA_Risk_282	UC	13.8746	1.6573	0.016716	11.0775	39.9732	2.1929	10.2656	0.42895	0.3063	5.3534	23.1878
GSM1598690	UC Male	CCFA_Risk_283	UC	15.026	0.55092	0.098373	13.9486	26.0111	4.0948	14.0256	0.52238	0.17124	3.8603	24.6995
GSM1598691	UC Male	CCFA_Risk_284	UC	14.0167	0.67161	0	12.0398	24.6011	2.5398	9.9708	0.91123	0.24823	4.0592	21.3587
GSM1598695	UC Male	CCFA_Risk_288	UC	13.44	0.33466	0	13.5759	13.4365	2.9765	7.9467	0.77727	0.64268	5.0152	16.3742
GSM1598697	UC Male	CCFA_Risk_290	UC	11.3069	0.45766	0.033845	21.6562	8.1172	6.5464	13.5293	1.5082	0.039278	1.8016	24.6971
GSM1598698	UC Male	CCFA_Risk_291	UC	14.0667	0.068428	0	12.9725	26.7692	6.7673	8.5836	1.0007	0.077989	1.0732	38.11
GSM1598699	UC Male	CCFA_Risk_292	UC	10.5036	0.42699	0	11.0391	47.8225	3.1046	12.0165	0.52277	0.18069	4.1439	25.8321
GSM1598701	UC Male	CCFA_Risk_294	UC	14.047	0.84003	0.032586	4.7341	34.9292	2.0207	8.2507	0.13923	0.392	5.4144	12.5106
GSM1598702	UC Male	CCFA_Risk_295	UC	12.5264	0.2814	0	11.3284	44.4856	4.7016	11.7362	0.60516	0.050907	1.048	34.7115
GSM1598704	UC Male	CCFA_Risk_297	UC	11.2939	0.93266	0.041148	9.2784	38.2412	2.5641	8.9759	0.18922	0.38202	7.0091	20.925
GSM1598705	UC Male	CCFA_Risk_298	UC	13.9369	0.5328	0	9.2	41.5229	5.1424	10.3728	0.33965	0.23856	5.9686	18.9903
GSM1598708	UC Famale	CCFA_Risk_301	UC	15.8198	0.14458	0	14.5285	66.0771	9.9804	10.5979	0.5208	0.10299	1.9833	31.12
GSM1598709	UC Male	CCFA_Risk_302	UC	16.2587	0.41758	0	13.9563	18.1016	3.4142	9.7757	0.78686	0.70818	6.0679	14.9446
GSM1598712	UC Male	CCFA_Risk_305	UC	16.9159	0.48049	0.058986	8.3095	25.8467	1.6761	7.7202	0.155	0.13691	2.7631	11.9147
GSM1598713	UC Female	CCFA_Risk_306	UC	17.3391	0.057563	0	11.7414	35.1964	2.2264	9.7168	0.28472	0.29523	3.8518	22.5749
GSM1598715	UC Male	CCFA_Risk_308	UC	12.6399	0.48681	0.035206	27.5284	37.5071	6.6868	8.6277	0.50033	0.020428	0.9745	63.1658
GSM1598722	UC Female	CCFA_Risk_315	UC	18.8863	0.20302	0	30.6292	29.1065	6.8913	11.8774	1.3244	0.077128	1.4859	36.7619
GSM1598723	UC Female	CCFA_Risk_316	UC	11.6487	0.61069	0	13.0609	30.7376	3.597	10.323	0.78544	0.12875	3.9039	26.0883
GSM1598725	UC Female	CCFA_Risk_318	UC	12.3928	1.2494	0.087648	8.1347	30.1564	2.4905	11.8861	0.2687	0.35601	3.1726	19.4671
GSM1598726	UC Male	CCFA_Risk_319	UC	12.659	0.85495	0.024974	8.0312	17.4003	2.0543	7.0887	0.36915	0.057966	6.5843	15.6718
GSM1598729	UC Male	CCFA_Risk_322	UC	14.8142	1.0541	0.10795	8.2324	27.001	2.1525	11.802	0.13001	0.28187	4.482	20.6135

## Sheet: Figure 1b
	Healthy	CD	UC
F3	15.1905	24.1529	45.7661
F10	0.512936	0.42303	1.03246
F2	0.0424244	0.0213611	0.0143915
F2R	3.31632	5.68999	12.0426
THBD	2.19397	2.99423	5.28683
PROC	0.444053	0.386899	0.246602
PROCR	5.31464	5.41297	7.31819
PROS1	6.11277	4.9944	4.52811
F2RL1	37.1501	37.585	19.1538
F2RL2	0.441224	0.865709	2.09753
F2RL3	1.06708	1.71068	2.11967
IFNG	0.102051	0.381242	0.744745
IL17A	0.014335	0.545772	0.750352

## Sheet: Figure 1d
Patient No.	Sex.	IBD		Patient No.	Sex.	Inflamed non-IBD
4	M	40.66		1	F	9.6
5	M	37.33		2	M	10
6	M	17		3	M	14.5
7	M	38.33

## Sheet: Figure 1g
	% TF+ CD3+ CD4+
IBD	Inflamed non-IBD
66.4	75.2
97.6	1.91
94.8
94.9
90.3

## Sheet: Figure 1h_x0009_
	MFI
IBD	Inflamed non-IBD
884	1136
2159	317
2113
2790
3636

## Sheet: Figure 2b
% Weightloss from starting weight
		Rag1-/- T cells				Rag1-/- vehicle
Day No.	Mouse No.	1	2	3	4	1	2	3
0		100	100	100	100	100	100	100
7		105.179	102.667	104.721	106.422	105.556	104.145	104.094
14		105.578	108	110.3	109.633	110	108.808	109.942
21		108.367	111.556	101.288	105.505	110.556	111.917	115.79
28		80.8765	88.8889	76.824	90.8257	112.222	112.435	114.035
All mice in these experiments were males aged between 6-10 weeks.

## Sheet: Figure 2c
H&E Score
Mouse No.	Rag1-/- T cells	Mouse No.	Rag1-/- vehicle
1	2	1	0
2	2	2	0
3	2.5	3	0
4	2.5

## Sheet: Figure 2e
TF corrected total flourescence
		Rag1-/- T cells	Rag1-/- vehicle
		5.45287e+07	1.13225e+07
		2.60762e+07	1.27963e+07
		6.99449e+07	2.58567e+06
		3.36148e+07
			Area	Mean	Min	Max	IntDen	CTCF
PBS1	Rag1-/- vehicle	1	2017400	11.015	0	255	22222506	1.13225e+07
		2	28134	5.403	0	184	152019
PBS2	Rag1-/- vehicle	3	1993728	11.147	0	255	22224679	1.27963e+07
		4	24308	4.729	0	143	114954
PBS3	Rag1-/- vehicle	5	1937408	14.697	0	255	28473315	2.58567e+06
		6	19872	13.362	0	255	265533
WT1	Rag1-/- T cells	11	1948416	32.227	0	255	62791980	5.45287e+07
		12	17890	4.241	0	97	75865
WT2	Rag1-/- T cells	7	1716480	15.513	0	255	26627237	2.60762e+07
		8	5662	0.321	0	55	1815
WT3	Rag1-/- T cells	15	2047920	36.601	0	255	74956199	6.99449e+07
		16	12996	2.447	0	162	31799
WT4	Rag1-/- T cells	17	2000304	19.116	0	255	38237485	3.36148e+07
		18	11400	2.311	0	100	26349

## Sheet: Figure 3a
	Representatice data for graph from Biological Replicate 1							Data from all Biological Replicates
								Thrombin (nM)								Thrombin (nM)								Thrombin (nM)
		Thrombin (nM)						θ								Th0								Th1
	Time (min)	θ	Th0	Th1			Time (min)	θ - BioRep1	θ - BioRep2	θ - BioRep3	θ - BioRep4	θ - BioRep5	θ - BioRep7			Th0 - BioRep1	Th0 - BioRep2	Th0 - BioRep3	Th0 - BioRep4	Th0 - BioRep5	Th0 - BioRep6	Th0- BioRep7		Th1 - BioRep1	Th1 - BioRep2	Th1 - BioRep3	Th1 - BioRep4	Th1 - BioRep5	Th1 - BioRep6	Th1- BioRep7
	0	-0.38	0.56	-0.37			0	-0.38	-0.01	-0.36	0.36	-0.31	-0.71			0.56	0.73	0.72	-0.36	0.31	-4.97	-0.01		-0.37	0.37	0.72	0	0.3	0.35	-1.74
	0.33	0	0.56	0.38			0.33	0	-0.38	-0.35	-0.01	0.3	-0.35			0.56	0.36	0.72	0	0.61	0.01	-0.01		0.38	0.18	0.54	-0.36	0	-0.36	-0.33
	0.67	0	0.18	0.37			0.67	0	-0.01	-0.33	-0.37	0.92	0.35			0.18	0.36	-0.01	0.36	0.15	0.37	-0.01		0.37	0	-0.37	0.37	0	0.36	1.05
	1	-0.75	-0.76	-0.38			1	-0.75	0	0.4	0	0	-0.35			-0.76	-0.01	-0.01	0	0.15	0.19	-0.7		-0.38	0	0.18	-0.18	0.3	0.53	0
	1.33	0	-0.19	0.94			1.33	0	0.18	0.03	0.36	-0.62	-0.7			-0.19	-0.01	-0.37	-0.18	0.3	0.19	-0.35		0.94	0.37	0.18	0.18	-0.16	0	-0.87
	1.67	0.38	0.37	0.56			1.67	0.38	0.18	-0.7	0.36	-0.16	0.01			0.37	-0.01	0	-0.18	-0.16	0.19	0.52		0.56	0.18	-0.19	0	-0.16	0	0.01
	2	0.37	-0.01	-0.57			2	0.37	-0.19	-0.31	-0.38	0	0.01			-0.01	-0.01	-0.37	-0.36	0.15	-0.17	0.17		-0.57	-0.37	0	-0.54	0.15	-0.36	-0.51
	2.33	0.93	0.56	0			2.33	0.93	0.18	-0.3	-0.37	-0.16	-0.17			0.56	0.18	0	0	-0.16	-0.17	-0.18		0	0	0.18	0.18	-0.16	0.35	-0.16
	2.67	0.36	0.36	0.18			2.67	0.36	-0.19	0.08	0	0	0.01			0.36	-0.01	0.36	0.19	-0.31	0.19	0		0.18	0	-0.19	-0.36	0	0.53	-0.34
	3	-0.39	0.73	0.37			3	-0.39	-0.01	0.08	-0.36	0	-0.16			0.73	0.17	-0.73	-0.18	0.3	0.37	0		0.37	-0.55	0.36	-0.36	0	-0.18	0.19
	3.33	-0.2	1.29	0.56			3.33	-0.2	0.36	0.07	-0.35	-0.31	-0.34			1.29	0.17	0	-0.18	0.46	-0.52	-0.35		0.56	0	-0.19	0.37	0.15	-0.36	0.01
	3.67	0.18	1.1	2.43			3.67	0.18	-0.19	-0.65	0.38	0.46	-0.68			1.1	0.17	0	-0.36	-0.16	0.19	-0.35		2.43	0.18	-1.09	-0.18	0.61	0.53	-0.34
	4	0.18	0.9	2.23			4	0.18	-0.01	0.46	-0.35	0.3	0.02			0.9	-0.2	-0.36	-0.17	0.3	1.26	-0.17		2.23	0	1.63	-0.36	0.61	1.06	0.36
	4.33	0.36	1.27	1.47			4.33	0.36	0.36	0.44	-0.35	-0.31	0.2			1.27	-0.38	0.36	0.01	1.22	0.19	-0.17		1.47	0.18	1.26	0.01	0.45	0.88	0.01
	4.67	0.73	1.63	2.4			4.67	0.73	0.36	-1.03	0.02	0	-0.5			1.63	0.36	0.36	-0.35	1.06	-0.53	0.01		2.4	0	0.17	0.19	0.91	1.24	-0.16
	5	0.73	2	2.21			5	0.73	1.09	-0.62	0.02	0	-0.15			2	0.17	0	-0.17	0.91	0.54	-0.17		2.21	0.18	-0.37	-0.54	1.22	1.41	0.19
	5.33	0.16	2.36	4.45			5.33	0.16	0.53	0.49	0.38	0	0.2			2.36	-0.01	0	0.37	0.75	1.08	-0.34		4.45	0.55	-2.36	-0.72	1.21	1.59	-0.16
	5.67	0.34	2.9	3.31			5.67	0.34	-0.02	0.47	-0.35	0	-0.32			2.9	0.35	0	0.19	0.9	1.07	-0.34		3.31	0.18	-1.27	0.19	1.51	2.3	0.36
	6	1.27	3.26	1.61			6	1.27	0.71	-0.64	-0.71	0.15	0.03			3.26	0.54	0	0.37	2.13	2.14	-0.33		1.61	0.54	-0.36	0.92	2.28	3.18	0.36
	6.33	1.08	3.61	3.66			6.33	1.08	0.53	0.11	0.03	0.3	0.2			3.61	0.16	0	0.37	2.28	1.78	0.02		3.66	0.36	0	0.37	2.73	3.89	-0.69
	6.67	0.51	3.77	4.4			6.67	0.51	0.34	0.47	0.39	0.15	0.02			3.77	-0.2	0.36	-0.72	2.42	1.42	0.19		4.4	-0.2	2.36	-0.54	2.72	4.95	0.01
	7	1.06	4.5	6.07			7	1.06	1.26	-0.63	-0.34	-0.16	-0.15			4.5	0.72	0.72	-0.53	3.18	2.84	0.19		6.07	1.28	2.53	-0.17	3.48	5.65	0.71
	7.33	1.8	5.78	6.8			7.33	1.8	1.98	-0.25	0.03	0.15	-0.32			5.78	0.9	0.35	0.01	4.09	3.72	-0.16		6.8	1.27	-2.18	0.19	4.39	6.35	0.36
	7.67	0.85	5.93	7.15			7.67	0.85	0.87	0.49	0.75	0.15	0.55			5.93	0.89	0.72	-0.17	5.31	3.35	0.01		7.15	1.26	-2.18	0.19	4.68	7.05	0.7
	8	1.03	6.26	7.87			8	1.03	1.23	0.47	-0.35	0.15	-0.15			6.26	1.25	0.71	0.56	6.22	4.77	0.88		7.87	0.71	0.18	-0.17	4.51	7.92	0.7
	8.33	1.96	7.34	7.66			8.33	1.96	1.77	0.09	0.02	0.61	-0.5			7.34	0.69	-0.01	0.55	6.05	6.36	0.01		7.66	0.15	0.18	0.37	5.11	9.33	0.17
	8.67	1.94	7.85	9.13			8.67	1.94	1.95	-0.64	0.38	0.15	0.03			7.85	1.05	1.07	-0.36	6.18	6.7	-0.34		9.13	0.88	1.63	0.37	6.17	9.67	1.39
	9	2.3	7.98	10.41			9	2.3	2.12	0.47	-0.35	0.3	0.03			7.98	1.6	2.15	0.01	7.85	5.79	0.36		10.41	1.43	0.36	0.18	6.15	10.36	1.38
	9.33	3.02	8.68	11.5			9.33	3.02	2.29	0.81	-0.34	0.61	0.2			8.68	1.95	2.51	0.19	8.91	5.42	0.35		11.5	2.53	-0.37	0.36	7.36	12.12	0.5
	9.67	2.81	9.56	13.9			9.67	2.81	3.56	0.06	0.39	-0.01	0.03			9.56	1.57	2.86	0.19	10.42	7.9	0.7		13.9	2.33	0.54	0.73	9.02	14.23	1.02
	10	2.41	10.8	15.91			10	2.41	4.28	-0.31	0.38	0.3	0.03			10.8	1.56	2.85	0.73	11.77	8.77	0.87		15.91	1.76	0.72	0.54	10.37	15.99	1.53
	10.33	2.76	11.29	18.67			10.33	2.76	2.96	-0.66	0.01	0.6	0.55			11.29	2.84	3.92	0.73	14.5	9.81	0.16		18.67	2.31	1.26	-0.55	12.49	17.2	1.87
	10.67	3.11	12.15	21.8			10.67	3.11	2.95	0.09	0.37	0.6	0.37			12.15	2.82	4.27	0.72	16.31	11.04	-0.01		21.8	2.84	1.62	0	13.83	18.95	1.51
	11	3.27	13.76	24.36			11	3.27	4.77	0.81	0.01	0.75	0.02			13.76	2.25	4.61	0.17	18.42	11.19	0.51		24.36	3.38	0.7	0.54	15.94	22.3	1.85
	11.33	3.62	14.6	28.78			11.33	3.62	4.74	0.78	-0.36	0.14	0.71			14.6	3.52	5.68	-0.01	22.52	12.94	1.03		28.78	3.55	0.34	0.72	18.81	26.71	2.53
	11.67	3.78	15.82	33.39			11.67	3.78	4.53	0.02	0.37	-0.01	0.01			15.82	4.05	5.65	0.53	25.54	14.69	1.19		33.39	4.08	1.24	0.9	21.05	30.22	1.82
	12	3.93	18.34	37.98			12	3.93	5.42	0.39	0.73	0.45	-0.51			18.34	3.83	5.99	0.89	28.25	16.25	0.83		37.98	5.35	1.42	1.43	23.6	34.27	2.67
	12.33	5.02	19.9	43.51			12.33	5.02	5.2	0.37	-0.01	0.75	0.36			19.9	5.46	6.69	1.07	32.33	18.89	1.17		43.51	6.79	2.32	1.07	27.07	40.09	4.4
	12.67	4.41	21.83	49.21			12.67	4.41	4.81	-0.37	0.35	0.6	0.53			21.83	5.42	9.2	1.06	36.72	20.8	0.99		49.21	6.38	2.31	0.16	30.52	45.19	4.54
	13	4.19	26.19	54.52			13	4.19	5.88	-0.35	0.35	0.59	-0.17			26.19	6.12	10.61	0.87	40.64	23.6	0.98		54.52	6.53	2.66	0.88	33.67	51.36	3.64
	13.33	5.84	27.9	60.78			13.33	5.84	6.03	-0.34	-0.02	0.75	-0.17			27.9	7.74	11.65	1.41	45.18	27.65	1.67		60.78	8.89	2.47	1.06	36.65	59.31	3.44
	13.67	5.79	30.34	65.89			13.67	5.79	5.44	0.4	-0.02	0.9	0.53			30.34	8.79	13.77	1.4	49.4	32.4	1.48		65.89	10.31	4.64	1.05	41.32	67.07	4.81
	14	4.8	34.46	69.67			14	4.8	4.49	0.38	-0.38	0.59	0.7			34.46	9.83	14.08	0.85	52.69	36.78	1.11		69.67	12.28	3.9	1.59	44.91	73.94	4.6
	14.33	5.88	37.61	75.91			14.33	5.88	1.15	0.73	0.35	0.74	0.34			37.61	10.68	13.66	1.38	57.99	42.05	1.45		75.91	14.42	1.35	1.94	47.1	81.16	3.87
	14.67	6.58	40.37	81.2			14.67	6.58	5.01	-0.39	0.7	1.2	0.17			40.37	13	15.05	1.01	61.59	48.21	1.96		81.2	15.64	4.24	1.75	51.76	87.48	4.89
	15	6.71	44.43	84.59			15	6.71	9.75	-0.01	-0.03	0.89	0.16			44.43	14.75	17.16	1.55	63.8	54.35	2.29		84.59	18.68	5.31	1.74	53.79	91.84	6.08
	15.33	6.65	49.41	88.55			15.33	6.65	13.93	0.71	-0.03	0.73	0.34			49.41	15.38	17.45	2.08	67.24	59.6	2.27		88.55	23.73	5.83	1.92	56.43	98.16	7.25
	15.67	7.16	54.18	92.7			15.67	7.16	18.63	-0.04	0.69	0.89	0.51			54.18	18.22	17.74	1.89	68.98	66.62	2.6		92.7	28.21	7.98	2.45	59.54	103.24	6.16
	16	8.22	55.9	95.71			16	8.22	21.09	-0.4	0.32	0.73	0.5			55.9	24.35	20.93	1.69	71.34	72.92	2.75		95.71	33.59	8.67	2.62	61.72	107.95	6.81
	16.33	8.34	58.18	99.1			16.33	8.34	23.18	0.34	0.31	0.42	0.32			58.18	29.34	24.1	2.04	74.17	76.72	2.55		99.1	37.83	8.82	2.24	63.74	111.05	8.51
	16.67	8.46	62.34	102.12			16.67	8.46	21.94	0.69	0.67	0.88	-0.03			62.34	32.82	24	2.94	75.45	83.01	3.23		102.12	41.32	10.06	3.5	62.96	114.51	10.19
	17	9.51	64.03	103.61			17	9.51	24.39	-0.06	-0.07	0.88	0.67			64.03	38.48	26.08	2.37	75.33	86.98	3.37		103.61	46.64	12.01	2.39	65.77	116.17	9.77
	17.33	10.56	67.03	104.71			17.33	10.56	25.17	0.66	-0.43	1.34	0.84			67.03	42.09	30.68	2.9	77.86	90.4	3.69		104.71	51.75	13.96	2.56	67.63	118.2	8.66
	17.67	11.41	69.63	106.4			17.67	11.41	25.57	-0.09	-0.06	1.33	-0.22			69.63	45.31	33.82	3.42	77.73	94.36	3.66		106.4	54.8	15	5.81	66.85	122.75	11.39
	18	12.62	71.66	107.14			18	12.62	29.29	-0.08	0.67	1.02	-0.22			71.66	49.79	41.29	3.4	75.42	96.17	3.45		107.14	58.22	17.12	5.24	68.72	121.35	13.93
	18.33	13.27	74.64	108.82			18.33	13.27	30.03	0.64	-0.07	1.17	0.66			74.64	52.41	52.36	3.38	77.65	97.07	4.12		108.82	64.01	20.86	4.31	68.88	121.58	15.75
	18.67	13.91	74.94	109.37			18.67	13.91	30.23	-0.83	0.29	1.48	0.65			74.94	55.75	56.86	3.9	78.31	99.6	4.6		109.37	66.46	24.41	5.37	67.79	123.61	16.52
	19	15.3	74.67	108.95			19	15.3	32.99	-0.8	1.37	2.4	0.12			74.67	59.43	59.54	4.78	77.09	101.59	5.96		108.95	67.06	29.22	6.61	69.35	123.84	17.45
	19.33	16.49	75.55	109.88			19.33	16.49	34.64	0.68	0.62	2.54	-0.05			75.55	59.41	68.73	5.47	76.03	102.31	6.77		109.88	70.61	36.36	7.12	67	121.71	17.51
	19.67	18.98	77.18	110.43			19.67	18.98	35.17	0.66	-0.11	2.69	0.82			77.18	62.15	84.05	6.16	74.34	104.84	6.89		110.43	73.77	45.3	7.27	64.82	121.94	17.39
	20	21.08	78.05	107.32			20	21.08	38.47	0.27	-0.11	2.53	0.63			78.05	66.17	85.9	6.48	73.13	104.48	6.14		107.32	76.18	55.67	8.32	66.08	119.62	20.76
	20.33	22.79	76.25	104.08			20.33	22.79	40.45	0.62	0.25	1.91	0.63			76.25	64.63	80.85	6.62	72.06	102.5	8.17		104.08	75.63	64.19	9.18	65.62	117.31	22.89
	20.67	24.86	76.93	105.18			20.67	24.86	41.32	0.23	0.97	2.52	0.97			76.93	64.94	84.89	7.3	69.9	103.59	10.37		105.18	76.94	73.23	11.49	63.11	119.54	22.91
	21	27.29	77.8	104.49			21	27.29	44.77	-0.14	1.32	2.98	-0.26			77.8	67.29	85.64	7.25	69.16	104.68	9.06		104.49	78.6	83.7	13.97	61.87	117.04	25.38
	21.33	31.02	78.11	103.95			21.33	31.02	46.72	0.59	0.57	2.97	0.27			78.11	68.51	87.49	7.02	70.47	100.7	9.5		103.95	77.3	89.8	14.99	62.67	113.63	25.39
	21.67	33.22	75.54	104.98			21.67	33.22	44.8	0.2	-0.16	3.42	1.13			75.54	68.43	88.96	7.88	66.09	97.81	9.77		104.98	76.93	94.78	16.54	60.48	111.12	26.44
	22	35.59	73.17	103.51			22	35.59	45.65	-0.17	0.56	3.72	0.6			73.17	67.8	90.44	8.91	62.66	99.09	10.21		103.51	79.16	100.31	18.09	59.4	109.17	28.36
	22.33	37.76	75.42	99.15			22.33	37.76	47.23	-0.16	0.91	3.86	-0.1			75.42	67.91	92.26	10.3	64.45	99.29	11.68		99.15	78.97	105.45	21.26	58.32	106.12	27.13
	22.67	39.53	71.9	96.15			22.67	39.53	48.43	-0.15	-0.19	4.93	0.25			71.9	69.88	91.54	10.77	62.76	94.03	12.63		96.15	76.19	106.41	23.87	55.02	103.24	27.65
	23	42.43	69.76	93.74			23	42.43	49.26	1.3	0.9	5.84	0.42			69.76	69.79	92.64	12.15	58.21	91.87	13.91		93.74	76.01	110.46	28.46	52.84	102.58	31.14
	23.33	44.92	71.44	94.28			23.33	44.92	50.82	0.52	1.25	6.74	0.07			71.44	68.78	92.65	14.06	56.85	92.25	15.36		94.28	74.35	115.4	33.4	53.5	93.42	33.03
	23.67	46.08	69.29	94.45			23.67	46.08	54.41	-1.31	1.22	8.88	0.06			69.29	67.04	91.2	16.32	56.27	88.81	14.88		94.45	75.86	113.61	36.31	51.95	81.6	33.86
	24	47.24	67.92	90.41			24	47.24	54.1	-0.53	0.84	10.85	0.76			67.92	67.9	91.21	19.48	53.14	86.65	14.93		90.41	76.06	114.18	40.84	49.45	84.51	34.34
	24.33	48.57	64.43	86.64			24.33	48.57	55.09	0.58	0.1	12.82	1.1			64.43	69.69	92.68	24.06	52.26	85.22	14.1		86.64	72.73	117.49	46.08	49.65	92.21	34.64
	24.67	50.65	61.79	88.53			24.67	50.65	56.63	0.92	1.18	14.63	1.09			61.79	66.83	87.58	29.15	52.33	75.03	13.98		88.53	70.16	115.32	49.48	48.73	89.28	34.77
	25	51.21	62.04	86.41			25	51.21	55.39	0.52	0.8	16.28	0.38			62.04	65.28	81.42	31.13	50.32	68.5	16.3		86.41	67.98	111.53	52.69	44.66	82.19	33.67
	25.33	51.39	58.95	83.11			25.33	51.39	52.67	0.13	2.59	17.47	0.03			58.95	63.93	83.65	35.64	47.51	73.13	18.07		83.11	68.03	111.74	57.15	42.49	81.45	34.15
	25.67	51	57.66	80.97			25.67	51	51.64	-0.23	1.1	18.05	0.9			57.66	61.47	84.78	41.57	43.91	71.71	19.49		80.97	67.89	110.32	60.5	42.22	79.61	32.35
	26	52.31	59.27	76.98			26	52.31	48.76	-0.59	-1.46	19.23	1.24			59.27	61.08	81.17	43.47	41.11	71.4	19.32		76.98	66.46	108.9	63.83	39.88	63.33	32.49
	26.33	54.57	56.82	76.94			26.33	54.57	49.97	0.52	0.38	20.73	0.7			56.82	59.38	78.67	45.73	42.47	72.55	20.2		76.94	61.88	106.03	63.89	39.14	62.93	34.56
	26.67	53.02	52.26	74.62			26.67	53.02	50.24	0.86	0.37	22.37	0			52.26	58.25	77.27	47.97	41.43	68.57	20.89		74.62	57.49	102.43	66.49	36.82	71.54	34.51
	27	52.42	49.32	70.7			27	52.42	48.11	-0.26	0.73	24.17	0.17			49.32	57.5	75.15	43.48	37.84	64.77	20.36		70.7	58.34	99.2	69.44	36.73	67.27	33.06
	27.33	52.22	48.39	69.49			27.33	52.22	49.88	0.11	1.08	24.57	0.17			48.39	54.53	70.11	53.54	36.16	62.26	21.93		69.49	60.85	98.54	67.84	35.84	65.85	31.79
	27.67	52.97	47.81	66.7			27.67	52.97	46.64	0.11	-0.03	25.75	0.87			47.81	52.13	66.91	62.8	36.89	60.13	22.26		66.7	54.99	89.84	68.6	33.34	64.58	33.16
	28	52.76	50.86	64.22			28	52.76	46	-0.62	0.7	27.23	1.21			50.86	51.6	67.75	55.14	36.82	60.01	23.3		64.22	51.57	89.4	72.45	31.99	65.51	32.95
	28.33	49.88	47.9	65.89			28.33	49.88	47.05	0.49	1.41	27.48	1.02			47.9	49.22	67.48	55.69	32.89	56.77	24.84		65.89	53.93	93.51	71.2	30.48	57.73	30.1
	28.67	51.42	42.43	59.41			28.67	51.42	43.08	0.83	1.38	28.66	0.49			42.43	46.3	63.2	57.33	30.09	52.99	23.76		59.41	50.88	83.72	69.05	29.1	51.71	27.97
	29	51.03	42.23	55.23			29	51.03	40.43	-0.29	0.99	29.06	0.48			42.23	45.81	61.12	57.14	27.62	33.23	23.38		55.23	45.43	80.36	70.17	27.11	52.77	29.9
	29.33	48.17	39.38	53.67			29.33	48.17	42.43	0.81	0.61	28.53	0.65			39.38	44.95	56.86	58.4	25.96	18.52	24.23		53.67	46.15	77.38	70.02	28	54.72	30.41
	29.67	48.19	40.4	52.6			29.67	48.19	42.56	1.14	0.6	29.4	0.82			40.4	45.04	48.23	57.84	31.21	36.34	24.2		52.6	46.12	71.83	69.69	28.42	52.39	28.98
	30	47.26	38.98	52.06			30	47.26	41.95	-0.72	1.32	29.49	0.64			38.98	40.65	55.72	56.93	29.53	48.03	24.17		52.06	41.42	69.78	68.09	22.09	43.94	27.74
	30.33	44.61	36.41	49.53			30.33	44.61	40.24	0.4	2.01	30.2	0.63			36.41	39.08	55.5	56.38	24.49	44.64	26.59		49.53	43.09	71.39	68.67	20.59	45.34	27.73
	30.67	44.66	32.79	49.48			30.67	44.66	35.56	0.38	0.89	30.44	0.97			32.79	39.01	48.7	55.83	24.6	40.7	22.68		49.48	41.58	66.38	66.71	23.42	48.22	25.79
	31	43.18	30.39	45.12			31	43.18	35.92	-0.72	1.24	29.92	0.79			30.39	35.58	44.85	54.93	18.49	40.11	20.74		45.12	36.91	56.16	64.76	20.95	39.96	24.04
	31.33	40.37	34.19	39.59			31.33	40.37	36.83	0.03	0.85	30.63	1.65			34.19	34.42	41.74	53.67	12.05	35.22	23.72		39.59	36.18	56.79	64.81	20.41	39.24	23.35
	31.67	42.55	32.83	38.4			31.67	42.55	31.8	0.4	-0.25	29.95	2.85			32.83	34.57	43.41	51.87	8.72	35.2	21.42		38.4	38.44	58.8	61.05	19.54	39.04	22.5
	32	43.96	27.77	41.33			32	43.96	29.02	1.1	0.48	29.57	1.61			27.77	33.41	43.6	51.53	11.86	41.15	22.81		41.33	36.95	53.9	61.67	21.28	36.97	23.94
	32.33	40.19	25.55	35.08			32.33	40.19	30.16	0.7	0.47	29.98	1.24			25.55	28.34	41.96	52.29	19.81	33.44	23.85		35.08	31.92	51.94	60.29	21.38	39.45	24.14
	32.67	34.33	26.46	32.27			32.67	34.33	30.36	0.67	0.46	30.23	1.93			26.46	28.9	38.87	49.22	21.48	30.61	20.66		32.27	29.16	49.42	58.18	14.89	34.36	22.04
	33	36	25.73	34.14			33	36	30.01	0.28	2.26	29.24	0.86			25.73	28.71	35.05	48.18	19.01	35.84	19.09		34.14	27.53	45.28	60.27	14.69	34.41	19.6
	33.33	37.65	24.05	30.06			33.33	37.65	29.28	0.27	2.95	27.31	0.85			24.05	24.05	33.81	47.87	15.41	31.86	21.91		30.06	27.58	46.26	54.7	16.58	30.29	20.53
	33.67	33.14	21.97	29.73			33.67	33.14	23.36	0.26	3.25	27.72	0.67			21.97	26.13	33.31	46.29	14.58	28.07	19.62		29.73	28.2	42.84	54.45	12.36	26.7	18.98
	34	31.74	19.85	31.07			34	31.74	22.85	-0.12	3.56	28.29	1.36			19.85	24.84	30.25	42.53	13.73	27.3	15.24		31.07	27.32	39.99	53.82	13.6	26.77	17.8
	34.33	33.03	18.82	27.18			34.33	33.03	25.89	0.97	3.13	26.06	1.87			18.82	22.06	24.12	40.8	13.05	24.07	17.92		27.18	24.2	41.36	51.74	15.81	28.87	17.51
	34.67	28.5	20.49	19.02			34.67	28.5	21.09	1.3	3.43	25.38	2.2			20.49	23.04	21.66	42.9	16.28	25	18.82		19.02	23.52	38.51	49.67	6.41	31.59	17.4
	35	27.22	20.02	20.13			35	27.22	20.79	0.52	4.82	26.26	2.87			20.02	20.64	24.5	39.17	16.59	25.16	18.31		20.13	19.65	34.56	43.23	1	24.9	17.99
	35.33	26.41	16.23	25.99			35.33	26.41	24.02	0.14	3.28	26.21	2.67			16.23	15.47	24.41	37.64	12.49	20.41	17.63		25.99	17.74	31.9	45.95	2.53	21.94	18.05
	35.67	26.8	12.26	24			35.67	26.8	18.12	0.13	2.13	24.6	3.51			12.26	13.88	22.87	37.76	11.83	22.67	14.49		24	19.37	32.56	45.91	1.57	22.91	16.17
	36	26.99	11.44	18.55			36	26.99	15.6	0.85	4.99	23.62	4.17			11.44	17.79	22.43	35.51	15.06	22.08	14.55		18.55	16.66	29.16	43.87	10.16	24.25	14.29
	36.33	22.38	12.51	20			36.33	22.38	18.49	0.45	5.62	22.79	4.82			12.51	18.26	19.44	34.37	9.85	17.88	15.13		20	18.93	28.36	39.64	12.16	21.68	13.84
	36.67	24.15	9.46	18.85			36.67	24.15	18.57	0.8	6.6	22.12	5.82			9.46	15.87	20.11	32.51	5.21	22.82	13.95		18.85	20.42	29.04	38.18	7.24	22.95	11.98
	37	23.79	12.2	15.7			37	23.79	15.3	1.12	4.67	21.92	6.8			12.2	13.6	22.59	32.48	3.02	20.32	14.53		15.7	15.72	26.74	41.65	9.84	21.48	14.39
	37.33	21.7	13.67	10.65			37.33	21.7	15.03	1.08	4.59	21.41	8.13			13.67	15.94	21.43	30.45	2.58	12.68	13.35		10.65	14.37	23.36	37.62	9.83	18.05	14.47
	37.67	19.25	9.9	12.31			37.67	19.25	16.25	1.03	9.21	20.9	7.34			9.9	14.33	21	28.25	0.83	13.63	14.12		12.31	17.85	17.71	34.88	7.49	17.47	11.19
	38	19.7	7.88	17.03			38	19.7	11.5	0.63	13.02	19.45	8.14			7.88	11.45	13.26	28.98	0.16	16.86	12.59		17.03	19.27	21.25	39.46	8.94	14.09	11.65
	38.33	20.54	7.88	17.13			38.33	20.54	11.25	0.6	17.85	20.03	10.14			7.88	11.95	14.32	26.42	10.48	16.85	10.55		17.13	16.23	21.78	33.97	8.33	16.8	13.34
	38.67	16.53	6.87	16.14			38.67	16.53	15.29	0.58	22.59	19.37	10.56			6.87	11.33	15.37	24.42	11.5	15.69	12.22		16.14	10.05	20.81	26.69	6.03	21.9	11.48
	39	16.42	5.48	11.77			39	16.42	12.78	1.64	23.99	17.3	12.72			5.48	10.14	13.5	23.54	9.04	15.49	10.54		11.77	11.14	20.94	26.74	7.76	17.57	10.35
	39.33	17.1	1.43	9.26			39.33	17.1	8.98	2.3	25.72	18.35	14.51			1.43	8.98	17.85	21.38	10.03	13.95	9.57		9.26	12.59	16.47	29.72	6.96	12.33	10.28
	39.67	14.29	4.57	6.46			39.67	14.29	12.85	1.48	27.42	17.07	15.58			4.57	12.49	12.3	21.97	8.52	10.67	10.72		6.46	11.07	17.02	31.04	6.28	14.22	8.79
	40	13.04	8.93	7.69			40	13.04	10.17	2.51	30.18	14.54	15.94			8.93	7.2	8.61	23.65	7.01	10.86	10.98		7.69	14.95	16.05	25.04	7.57	15.98	9.27
	40.33	13.32	5.04	13.5			40.33	13.32	7.69	3.49	33.61	17.32	17.17			5.04	3.51	10.42	19.49	5.18	14.51	8.07		13.5	15.09	15.98	22.91	5.3	18.12	10.63
	40.67	14.43	5.74	12.72			40.67	14.43	8.39	2.98	34.08	17.6	17.87			5.74	8.97	13.33	19.18	6.82	12.95	8		12.72	12.06	17.66	20.24	3.94	10.68	7.9
	41	11.61	-0.47	8.77			41	11.61	7.41	3.95	35.63	15.22	18.21			-0.47	6.34	16.6	16.5	8.16	8.31	10.58		8.77	6.06	18.18	19.23	11.12	9.44	6.96
	41.33	10.38	-3.42	6.39			41.33	10.38	9.05	5.23	36.79	14.4	19.94			-3.42	6.5	10.3	14.93	8.98	9.86	7.49		6.39	7.17	15.89	23.35	6.22	10.48	9.22
	41.67	9.96	0.82	5.29			41.67	9.96	8.63	7.19	37.57	13.43	19.74			0.82	7.21	3.29	19.03	7.64	12.95	7.96		5.29	10.15	14.76	22.5	0.33	14.05	8.1
	42	7.37	2.88	9.83			42	7.37	4.85	9.43	39.05	13.25	20.76			2.88	4.76	8.81	17.45	7.8	12.36	8.77		9.83	11.07	12.67	18.73	5.57	16.05	6.98
	42.33	9.05	2.81	6.13			42.33	9.05	5.2	11.58	41.24	14	22.29			2.81	7.93	10.62	14.05	6.62	10.41	6.75		6.13	9.9	8.18	16.26	6.06	9.18	6.05
	42.67	10.55	0.05	7.74			42.67	10.55	7.59	12.19	40.85	12.88	22.59			0.05	2.52	9.13	12.5	3.63	8.67	6.17		7.74	4.45	10.35	15.1	6.96	11.56	5.65
	43	7.01	-2.23	8.03			43	7.01	5.5	12.42	38.29	11.76	23.23			-2.23	4.17	10.21	11.69	6.09	6.34	5.94		8.03	8.01	13.24	15.02	6.5	8.34	6.15
	43.33	6.23	-0.84	3.32			43.33	6.23	6.77	13.72	36.86	12.36	21.95			-0.84	7.66	5.02	10.88	6.1	4.98	7.3		3.32	8	8.41	16.57	2.75	5.88	7.35
	43.67	6.56	-3.18	1.71			43.67	6.56	6.92	16.05	36.55	13.59	22.25			-3.18	6.53	4.65	6.98	5.98	7.11	8.13		1.71	5.17	11.09	9.33	2.37	13.25	7.84
	44	2.6	-0.66	2.07			44	2.6	3.15	19.74	37.33	12.77	24.3			-0.66	6.53	11.29	11.5	5.6	-1.05	5.23		2.07	8.17	14.3	11.07	3.67	9.21	5.48
	44.33	1.89	1.46	8.02			44.33	1.89	2.01	22.92	35.56	10.4	23.88			1.46	3.73	12	13.8	5.72	5.38	3.6		8.02	8.53	8.28	15.56	1.74	7.81	3.67
	44.67	3.6	-2.53	7.25			44.67	3.6	3.13	25.6	32.01	11	21.71			-2.53	5.04	1.24	7.86	6.76	13.74	5.86		7.25	8.52	7.91	12.02	5.69	16.24	4.89
	45	4.33	-0.41	2.45			45	4.33	7.41	27.82	33.24	11.13	19.92			-0.41	3.87	0.88	9.64	7.76	7.11	6.17		2.45	3.22	7.73	12.52	2.37	9.22	4.68
	45.33	3.32	-5.5	4.27			45.33	3.32	6.99	30.3	34.81	10.95	21.64			-5.5	5.94	8.67	10.31	5.41	8.28	5.76		4.27	2.85	4.44	7.36	0.55	0.11	4.47
	45.67	2.86	-5.62	7.65			45.67	2.86	2.84	32.33	30.54	9.83	21.25			-5.62	-0.45	9.02	6.95	1.58	9.64	3.07		7.65	9.47	8.39	8.78	3.84	7.44	4.98
	46	1.5	-5.74	3.64			46	1.5	3.01	33.18	29.25	9.35	19.64			-5.74	-0.05	3.06	4.9	2.73	4.96	2.16		3.64	4.34	14.12	12.21	0.22	9.36	4.23
	46.33	3.72	-4.29	1.8			46.33	3.72	2.44	34.36	28.72	10.11	19.96			-4.29	6.73	4.55	9.44	3.27	5.94	4.61		1.8	5.86	7.87	8.88	0.3	7.94	3.5
	46.67	3.07	2.23	6.92			46.67	3.07	0.37	34.41	27.47	10.09	18.89			2.23	3.12	6.77	7.37	4.24	9.25	3.87		6.92	7.56	2.95	7.74	-2.29	7.05	3.3
	47	-0.46	-5.58	5.86			47	-0.46	2.24	34.09	26.97	9.12	17.82			-5.58	2.37	-3.27	4.94	6.55	2.79	5.6		5.86	3.76	1.83	8.44	-5.67	5.81	2.74
	47.33	1.21	-11.37	-0.53			47.33	1.21	5.03	34.51	23.93	8.95	18.34			-11.37	-0.06	5.31	4.91	4.23	5.34	3.96		-0.53	1.29	7.26	4.93	-3.03	5.9	4.33
	47.67	-0.01	-2.44	-0.67			47.67	-0.01	2.01	32.74	22.4	7.98	18.51			-2.44	0.13	13.48	5.25	4.26	4.76	1.99		-0.67	3.59	10.26	6.56	-2.4	5.97	3.59
	48	-2.59	-0.21	3.01			48	-2.59	0.13	32.13	21.27	8.44	16.92			-0.21	2.62	2.65	6.31	5.74	5.95	3.03		3.01	5.11	7.29	10.55	-0.02	12.11	1.07
	48.33	-1.98	-3.45	5.51			48.33	-1.98	3.5	31.91	19.06	9.21	16.22			-3.45	3.58	0.42	4.62	2.83	7.51	0.53		5.51	2.45	6.54	6.49	-0.13	7.08	1.78
	48.67	-1.08	-7.57	2.97			48.67	-1.08	3.67	32.06	19.08	7.15	15.71			-7.57	2.82	2.67	4.96	1.88	1.8	2.83		2.97	4.94	1.89	3.53	-0.79	4.47	4.97
	49	-0.31	-8.61	2.2			49	-0.31	2.15	30.76	18.37	6.98	15.38			-8.61	1.1	0.8	5.47	2.74	4.37	5.1		2.2	4.35	4.46	4.07	2.66	6.01	4.94
	49.33	-2.46	-0.96	0.96			49.33	-2.46	0.08	25.51	17.67	6.96	14.17			-0.96	0.36	2.3	1.78	2.04	5.16	2.05		0.96	3.4	7.55	4.97	3.62	4.52	0.64
	49.67	2.94	-4.76	2.66			49.67	2.94	-1.04	22.29	14.44	9.46	12.97			-4.76	2.68	8.66	-0.6	3.56	5.17	0.97		2.66	7.04	5.6	5.31	3.45	6.21	0.1
	50	3.89	-7.76	2.81			50	3.89	0.09	22.11	10.9	6.61	14.95			-7.76	2.47	-1.46	2.33	8.44	4.96	2.38		2.81	5.51	4.26	4.01	1.33	5.74	3.49
	50.33	-5.01	-6.25	2.9			50.33	-5.01	2.15	20.85	13.25	5.03	14.97			-6.25	-1.68	-0.31	4.14	2.71	0.63	1.48		2.9	-1.77	4.37	4.18	2.69	6.26	2.57
	50.67	-6.17	-9.71	1.61			50.67	-6.17	2.89	18.18	10.82	9.1	11.14			-9.71	-2.22	4.19	2.65	1.67	0.64	4.83		1.61	0.56	4.4	4.9	2.51	7.6	1.67
	51	-6.11	-6.33	-3.4			51	-6.11	-0.31	17.08	9.53	7.51	10.32			-6.33	2.16	-0.68	-0.29	5.22	3.79	1.6		-3.4	3.26	0.02	4.51	1.5	9.45	3.44
	51.33	0.16	-1.91	-2.91			51.33	0.16	0.45	15.66	7.91	6.86	11.1			-1.91	4.26	0.83	2.09	3.7	4.2	-0.71		-2.91	3.27	2.69	5.41	0.5	6.31	2.53
	51.67	-2.08	-2.43	6.24			51.67	-2.08	2.5	12.12	7.4	6.22	9.93			-2.43	-0.66	0.46	1.71	-1.83	6.19	2.84		6.24	5.96	-0.74	4.11	-0.05	2.55	1.97
	52	-6.01	-5.89	4.79			52	-6.01	-1.13	10.54	8.72	5.59	10.53			-5.89	-2.92	2.73	1.34	0.89	8.57	1.04		4.79	3.66	3.34	-0.85	2.48	4.36	0.18
	52.33	-3.15	-7.76	2.31			52.33	-3.15	-5.5	10.47	4.56	6.83	11.48			-7.76	0.35	-0.65	3.16	4.21	4.8	1.56		2.31	0.97	9.74	-1.39	2.2	6.12	0.18
	52.67	-4.55	-8.89	4.39			52.67	-4.55	-4.19	9.32	6.66	6.5	9.79			-8.89	3.24	5	-0.89	0.47	-0.76	2.26		4.39	2.73	4.86	0.08	-1.34	5.6	2.5
	53	-4.2	-9.15	-3.14			53	-4.2	-2.42	9.31	6.18	6.17	8.11			-9.15	1.91	5.75	-0.7	2.02	-1.93	1.36		-3.14	1.19	3.82	3.2	2.49	7.17	1.41
	53.33	-4.02	-4.97	6.25			53.33	-4.02	-0.56	7.48	1.7	7.58	7.5			-4.97	-3.45	-2.16	-0.51	4.97	10.4	1.35		6.25	3.53	1.6	3.19	4.84	5.17	0.87
	53.67	-3.31	-3.7	0.88			53.67	-3.31	1.94	3.9	2.76	7.56	8.3			-3.7	2.35	0.87	1.69	4.06	6.79	0.63		0.88	3.72	0.41	1.34	-0.1	-0.04	1.22
	54	-3.56	-2.62	-5.3			54	-3.56	3.04	3.02	5.62	5.5	9.63			-2.62	1.97	6.16	1.32	1.67	-2.95	0.8		-5.3	1.39	0.09	1.89	1.54	4.04	2.11
	54.33	-3.54	-3.8	6.06			54.33	-3.54	2.85	2.54	0.06	4.54	8.83			-3.8	-0.33	1.62	-0.89	7.16	4.64	1.68		6.06	-0.13	1.91	2.63	3.49	8.95	1.92
	54.67	-4.38	-9.29	2.68			54.67	-4.38	-2.15	2.44	-1.4	4.85	7.51			-9.29	-0.69	-3.66	-0.33	1.5	4.83	-0.99		2.68	-0.68	3.19	1.52	0.03	4.98	-0.59
	55	-3.01	-9.05	-0.42			55	-3.01	-4.72	2.7	1.54	5.15	6.73			-9.05	-1.02	0.52	-0.88	-1.23	2.05	1.32		-0.42	7.3	5.1	-0.32	-0.32	4	0.66
	55.33	-4.92	-7.65	-0.7			55.33	-4.92	-1.18	1.14	-1.03	5.45	6.31			-7.65	2.07	-0.98	0.78	1.72	0.86	1.84		-0.7	5.54	4.32	-0.5	2.21	7.98	-0.05
	55.67	-6.28	-7.33	-3.75			55.67	-6.28	4.93	-0.72	1.9	5.6	6.25			-7.33	-2.35	-2.1	-1.97	0.53	2.67	0.05		-3.75	1.26	4.71	0.8	0.56	5.27	0.84
	56	-1.62	-3.74	0.52			56	-1.62	1.03	-0.32	0.41	4.81	6.71			-3.74	1.59	5.87	-1.41	3.74	4.45	-0.3		0.52	-0.86	5.26	2.08	-2.48	5.18	2.98
	56.33	-2.17	-2.87	2.44			56.33	-2.17	-4.33	0.06	-3.6	4.64	5.94			-2.87	-0.72	-0.58	-0.3	1.84	1.04	0.23		2.44	-1.02	-2.85	0.41	-0.82	2.36	-1.15
	56.67	-7.6	-10.63	3.82			56.67	-7.6	0.14	-5.04	-4.26	4.78	5.71			-10.63	-2.51	-0.56	-0.85	-0.16	3.89	4.31		3.82	2.12	-0.62	0.6	1.02	-0.63	-0.07
	57	-7.93	-7.97	4.26			57	-7.93	-0.42	-5.56	-1.63	5.25	6.71			-7.97	-0.94	2.11	1.17	1.58	3.68	1.26		4.26	4.08	4.96	-2.9	2.56	3.63	2.97
	57.33	-2.13	-1.66	-3.47			57.33	-2.13	-1.7	-2.78	-1.6	4.92	5.05			-1.66	2.47	-0.92	-2.31	1.67	1.26	-1.94		-3.47	1.15	2.26	-2.14	0.57	6.84	0.63
	57.67	-2.1	-2.41	-2.58			57.67	-2.1	-1.32	-4.12	-1.21	3.65	3.24			-2.41	1.74	7.08	-4.31	1.36	1.89	-1.93		-2.58	-1.76	4.63	0.45	-0.63	3.99	0.81
	58	-9.04	-6.27	-0.18			58	-9.04	-0.75	-5.4	-1.55	3.64	3.92			-6.27	-3.7	2.88	-0.7	2.09	2.7	1.11		-0.18	0.03	3.52	-3.96	1.57	4.55	0.09
	58.33	-9.78	-12.7	1.13			58.33	-9.78	-3	-3.36	-2.61	5.53	5.11			-12.7	-0.03	-2.44	1.51	-0.53	3.51	3.59		1.13	3.77	0.91	-5.41	0.44	8.62	0.63
	58.67	-3.53	-6.74	3.25			58.67	-3.53	-1.87	-5.77	-2.93	4.88	5.24			-6.74	0.21	-1.28	-1.07	0.69	1.1	0.01		3.25	3.98	3.23	0.8	-1.97	0.93	-0.27
	59	-0.2	1.96	1.8			59	-0.2	1.86	-9.17	-5.42	3.45	3.6			1.96	0.04	1.03	-5.09	4.82	0.7	0.37		1.8	-3.65	1.07	1.16	-0.11	0.29	-0.62
	59.33	-3.88	0	-6.86			59.33	-3.88	0.74	0	0	4.7	3.56			0	-5.08	0	-3.59	-0.27	1.53	0.89		-6.86	4.18	0	-2.84	4.46	6.06	0.63
	59.67	-6.3		0			59.67	-6.3	1.49			5.49	4.06				0		0.83	2.78	1.13	0.17		0	0		1.54	0.9	4.67	2.6
	60						60					4.54	2.96							3.56	1.33	0.53						-0.26	2.84	1.51
	60.33						60.33					2.32	3.28							-2.56	4.36	0.18						2.27	4.33	-1.18
							60.67					4.04	3.78							1.94	1.53	-0.18						1.05	0.51	1.33
							61					5.92	3.21							6.59	0.14	0						2.44	-1	1.5
							61.33					2.92	3.18							1.54	2.38	0						-0.19	5.96	0.42
							61.67					2.91	3.86							-0.17	3.58	-0.18						-1.73	5.31	1.49
							62					4.64	3.64							1.44	-2.29	0.54						2.51	6.57	-0.13
							62.33					4.15	0.43							-0.82	-2.47	1.24						-4.47	2.5	-0.84
							62.67					3.21	0.08							1.26	7.26	0.52						-3.31	11.41	-0.83
							63					4.47	3.96							1.77	5.23	-1.44						0.27	14.02	-0.29
							63.33					4.92	3.39							0.57	2	0.89						0.48	-6.25	2.4
							63.67					3.02	1.77							-0.8	3.64	3.55						0.23	-3.41	0.42
							64					2.54	2.11							3.84	3.45	1.03						-1.35	6.37	-2.09
							64.33					3.01	5.08							5.39	2.22	-2.18						4.22	4.11	-0.11
							64.67					5.21	2.91							-4.79	-1.86	-0.2						1.7	1.98	1.87
							65					3.78	-3.29							-3.37	-4.89	1.22						-3.24	3.52	0.78
							65.33					0.14	-0.43							0.24	0.23	1.57						-1.91	-0.36	1.13
							65.67					2.67	3.28							0.78	5.53	1.02						3.37	0.56	0.77
							66					4.24	2.02							3.58	1.02	-2.55						-0.64	6.33	-1.56
							66.33					3.61	0.76							1.97	2.06	0.32						-2.98	5.81	-1.73
							66.67					4.23	2.17							4.55	1.87	1.93						1.59	-0.95	-0.46
							67					1.69	2.14							1.47	1.48	-0.39						0.82	-0.53	1.52
							67.33					5.48	1.06							1.2	6.22	-0.22						-2.68	4.63	4.38
							67.67					3.57	-0.36							-0.4	1.08	0.85						-1.77	5.79	-1.39
							68					0.09	-0.88							-2.58	-2.62	-1.29						2.27	6.15	-1.02
							68.33					3.72	2.13							3.37	0.06	0.68						1.8	3.79	2.75
							68.67					2.61	2.46							0.99	0.88	3.17						-0.21	-0.37	2.38
							69					1.66								-0.36	0.28	-1.12						-2.59	3.36	0.39
							69.33					3.39								0	5.03	-1.84						-2.18	9.88	-2.12
							69.67					4.97								0.58	5.24	-1.64						-0.3	5.29	1.12
							70					4.48								3.94	4.03	0.7						3.38	0.71	0.76
							70.33					0.2								0.52	-2.4	1.41						-1.09	-4.52	0.22
							70.67					1.79								0.64	-3.63	-1.64						-4.3	0.02	-2.3
							71					3.68								2.22	4.48	0.52						2.5	4.91	-2.28
							71.33					0.98								-0.19	-3.19	2.3						1.7	5.44	3.48
							71.67					2.56								-1.23	-3.37	-0.4						-2.69	4.05	1.31
							72					4.3								1.71	4.92	-1.28						-2.65	5.9	-2.12
							72.33					2.55								-1.27	-0.67	1.05						0.96	9.89	-1.38
							72.67					1.12								-5.98	-0.05	0.33						-1.55	-1.63	0.07
							73					2.39								1.91	0.77	-0.74						-0.32	-6.55	2.05
							73.33					1.9								5.5	1.44	0.15						-1.33	0	2.39
							73.67					2.06								-2.71	7.07	1.22						-1.49	9.74	-0.32
							74					1.26								-7.15	2.49	0.14						1.93	4.71	-1.93
							74.33					2.69								3.28	1.03	0.32						-3.93	-3.54	2.04
							74.67					2.52								1.34	4.59	1.57						-0.52	6.58	2.39
							75					2.52								1.69	-1.47	-0.76						1.71	2.25	-0.15
							75.33					3.31								4.46	-6.26	-3.07						-0.48	-3.28	-3.2
							75.67					1.56								0.41	-1.41	0.7						-0.89	3.09	-1.56
							76					2.02								-2.58	2.76	2.13						-3.09	1.63	0.61
							76.33					1.39								8.62	3.36	-0.2						-2.31	3.23	-0.11
							76.67					0.28								1.75	-2.68	2.12						1.97	2.26	2.41
							77					2.82								-12.61	0.72	1.56						-2	4.91	-0.66
							77.33					3.76								2.02	5.94	-0.95						-5.61	8.95	-0.48
							77.67					1.38								1.26	-0.79	-2.19						0.72	3.42	1.87
							78					-0.69								-2.18	-3.05	2.29						2.08	1.51	-0.84
							78.33					2.64								-0.72	0.11	3						-0.07	-2.78	-0.48
							78.67					3.59								4.9	2.42	0.29						0.4	1.24	2.41
							79					1.04								1.12	0.12	-1.32						0.02	6.88	0.05
							79.33					3.11								-3.08	-1.56	-1.49						0.34	3.18	1.14
							79.67					2.31								3.89	-1.76	2.46						-0.85	-2.18	0.23
							80					0.87								4.56	-4.48	2.26						-5.73	1.85	-3.56
							80.33					1.35								-4.02	3.11	1.17						0.34	8.39	-0.65
							80.67					1.19								-8.94	7.57	-1.34						-1.58	6.42	0.8
							81					1.19								-2.16	3.17	-1.32						-5.3	-1.58	0.98
							81.33					2.45								1.02	0.78	3.34						-1.68	-2.02	-0.83
							81.67					2.29								-0.55	-0.05	2.41						0.56	3.66	0.08
							82					1.65								-0.17	-4.66	0.25						1.16	5.33	0.62
							82.33					1.17								1.79	-0.4	-0.46						-1.65	2.99	0.8
							82.67					1.01								3.59	1.92	-2.08						0.66	-1.61	-1.73
							83					2.6								-0.37	0.21	0.28						-1.15	2.67	-1.54
							83.33					2.75								-2.69	3.22	3.14						-1.69	1.38	3.35
							83.67					2.91								2.15	-1.01	-0.12						0.41	1.13	1.52
							84					1.78								2.89	2.38	-4.05						-1.36	0.5	-4.44
							84.33					1.78								-3.32	0.67	0.82						-1.63	1.72	-2.07
							84.67					0.83								-2.95	1.79	2.44						-1.59	12.27	2.64
							85					-1.88								2.37	4.36	0.26						-0.2	6.11	1.72
							85.33					3.06								3.4	-3.58	1.52						2.41	-1.43	1.53
							85.67					1.46								0.97	0.72	0.8						0.55	1.26	1.52
							86					-0.45								-2.78	4.16	-0.46						-0.82	1.82	-0.11
							86.33					2.73								-1.57	-3.32	2.76						-3.41	0.09	1.7
							86.67					2.41								-1.17	-1.16	-0.3						-4.92	2.73	-2.1
							87					1.13								-1.1	3.34	-1.91						-1.46	6.23	-5.7
							87.33					5.11								0.28	-4.6	1.86						-0.65	-5.08	2.29
							87.67					1.76								-1.8	-0.49	-0.48						-2.22	-2.36	3.18
							88					-2.06								1.38	5.76	1.21						-0.06	9.02	0.81
							88.33					3.19								-0.17	1.49	1.56						4.01	12.88	-0.02
							88.67					2.9								-1.32	-3.7	-0.24						-2.66	2.89	-4.14
							89					2.58								4.27	-3.26	1.91						-5.17	-5.11	-11.75
							89.33					3.84								1.09	0.66	5.12						0.63	2.44	-11.91
							89.67					0								0	0	0.43						0	6.97	-11.87

## Sheet: Figure 3b
	Lagtime (mins)
	θ	Th0	Th1
BioRep 1	17.33	11.5	10.5
BioRep 2	14.67	14.33	13.83
BioRep 3	41.33	14.67	18.17
BioRep 4	37.33	22.17	20.83
BioRep 5	22.83	9.83	10.17
BioRep 6		12	10.83
BioRep 7	35.67	17.83	14.83

[truncated: 82 more sheets: Figure 3c, Figure 3d, Figure 3e, Figure  3f , Figure 3g, Figure 3h, Figure 3i, Figure 3j, Figure 3l, Figure 3m, Figure 3n, Figure 4c, Figure4f, Sheet1, Figure 4i, Figure 5d, Figure 5e, Figure 5f, Figure 5g, Figure 5h …]
